# Supplementary material for: The unfolded protein response alongside the diauxic shift of yeast cells and its involvement in mitochondria enlargement
Source: Sci Rep. 2019 Sep 4;9:12780. doi: 10.1038/s41598-019-49146-5 (PMC6726593; doi:10.1038/s41598-019-49146-5)
Supplement: Supplementary file 2 — Table S3 [file 41598_2019_49146_MOESM2_ESM.xlsx]

## Sheet: Total DataRPKM
Gene name	Chromosome	Position & direction	8-hr culturing (diauxic shift)				Tunicamycin 2 ug/mL 1 hr
			IRE1+		ire1delta		IRE1+		ire1delta
			Clone 1	Clone 2	Clone 3	Clone 4	Clone 1	Clone 2	Clone 3	Clone 4
YAL069W	I	335..649	0	0	0	0	0	0	0	0
YAL068W-A	I	538..792	0	0	0	0	0	0	0	0
PAU8	I	complement(1807..2169)	0.76768	0	0	0	0.704447	0.650984	0	0
YAL067W-A	I	2480..2707	0	0	0	0	0	0	0	0
SEO1	I	complement(7235..9016)	5.78603	6.61476	8.99915	7.04157	6.31394	5.56953	8.92446	9.17488
YAL066W	I	10091..10399	0	0	0	0	0	0	0	0
YAL065C	I	complement(11565..11951)	0.720072	0	0.702338	0.675499	0.660761	4.88491	0.662807	2.07773
YAL064W-B	I	12046..12426	1.46282	0.631394	2.14019	1.37227	1.34233	0	4.03947	0.703482
TDA8	I	complement(13363..13743)	0.731411	3.15697	1.4268	4.11682	1.34233	3.72138	4.71271	4.92438
YAL064W	I	21566..21850	0	0.844074	0	0.917257	0	0	0	1.88089
YAL063C-A	I	complement(22395..22685)	0.957621	0	0.934037	0	1.75749	0.812053	0.881465	0
FLO9	I	complement(24000..27968)	13.972	12.9705	11.0941	10.3408	13.3366	14.8846	10.1465	7.49583
GDH3	I	31567..32940	26.1631	19.434	31.2556	24.9242	17.3082	16.5106	18.2952	15.4106
BDH2	I	33448..34701	35.7779	27.0487	79.3306	39.8173	30.7918	29.3971	43.3647	36.5491
BDH1	I	35155..36303	198.875	160.374	229.697	152.21	302.006	285.05	430.413	313.748
YAL059C-A	I	complement(36496..36918)	0	0	0	0	0	0	0	0
ECM1	I	36509..37147	75.8814	59.8579	62.5278	76.9118	25.2113	22.9281	36.1276	32.2974
CNE1	I	37464..38972	21.0524	18.1736	24.6768	21.8282	23.0465	19.4182	19.5482	22.5576
YAL056C-A	I	complement(38696..39046)	11.9089	17.134	11.6156	9.68216	10.1994	6.05916	5.8463	4.58165
GPB2	I	39259..41901	33.9504	30.5821	44.9408	43.1246	53.8906	61.1556	55.8044	54.9642
PEX22	I	42177..42719	23.094	16.3918	16.5185	24.0717	32.4941	29.1576	26.9261	24.6802
ACS1	I	complement(42881..45022)	14.8311	12.5784	13.1969	11.4721	8.95359	7.28118	9.58007	8.25853
FLC2	I	45899..48250	209.119	227.572	283.477	248.525	181.131	189.086	211.138	230.763
OAF1	I	48564..51707	10.9021	12.5484	12.3626	16.0476	17.6495	21.3458	18.6016	19.6076
AIM2	I	complement(51855..52595)	194.428	189.917	198.076	181.687	179.794	203.141	189.351	176.876
GEM1	I	complement(52801..54789)	10.2276	9.79661	18.5849	17.0862	15.042	17.8211	13.799	18.3266
YAL047W-A	I	54584..54913	0.844448	0	0.823651	0.792177	0.774892	3.58041	0	1.6244
SPC72	I	complement(54989..56857)	6.7095	8.23751	7.41682	9.37133	8.07231	8.9769	9.60698	10.0385
AIM1	I	complement(57029..57385)	102.256	95.6854	76.1358	82.0136	81.6567	66.8545	81.1911	81.8345
YAL045C	I	complement(57488..57796)	42.3864	35.8117	50.1387	43.9927	49.6533	31.3547	29.0541	32.0938
YAL044W-A	I	57518..57850	117.994	111.973	62.0335	85.5693	55.2896	76.6402	66.2449	53.1224
GCV3	I	complement(57950..58462)	445.434	416.879	374.592	533.538	684.896	606.2	686.517	764.895
PTA1	I	complement(58695..61052)	29.4267	27.4431	41.7274	40.022	54.6565	50.7089	46.1233	47.0581
YAL042C-A	I	complement(61231..61608)	28.7514	18.4557	39.5483	26.9717	36.5306	47.5115	45.4654	40.4167
ERV46	I	61316..62563	316.181	216.274	227.157	244.032	272.926	283.077	228.554	235.382
CDC24	I	62840..65404	22.3803	19.4137	28.611	32.3078	31.902	31.3234	35.8009	36.3639
CLN3	I	complement(65778..67520)	71.6254	86.8118	124.441	106.787	72.181	91.3776	101.101	96.5696
CYC3	I	complement(68716..69525)	146.559	88.5027	153.687	163.628	102.917	116.112	150.104	165.779
CDC19	I	71786..73288	5650.67	5784.99	8277.29	6508.67	7682.83	7786.19	5548.76	6080.09
YAL037C-B	I	complement(72326..73300)	4217.46	4370.07	1893.43	2146.58	1932.41	2238.01	1493.26	965.171
YAL037C-A	I	complement(73426..73518)	0	0	0	0	0	0	0	0
YAL037W	I	74020..74823	20.1029	11.0706	22.3123	11.3801	7.31521	7.34787	9.89017	11.3345
RBG1	I	complement(75043..76152)	168.205	137.835	166.756	193.591	119.103	97.7163	92.6658	106.728
FUN12	I	76427..79435	406.935	325.385	280.296	341.52	203.62	182.119	231.87	210.306
YAL034C-B	I	complement(79489..79842)	0.787197	0.679551	0.76781	0	0	0.667535	0	0
MTW1	I	79718..80587	11.8514	11.6133	12.1843	8.11298	14.9902	14.939	10.9089	12.6311
FUN19	I	complement(80710..81951)	37.0211	30.2154	51.4284	46.0955	47.9722	58.2207	38.827	40.3551
POP5	I	82706..83227	64.0615	60.3707	52.0699	46.0737	33.3115	41.1953	32.9232	34.4019
PRP45	I	complement(83335..84474)	25.6668	15.4044	13.8287	16.7399	23.777	28.1911	17.1004	23.0409
YAL031W-A	I	84669..84977	10.822	14.0133	8.79627	10.9982	9.93066	16.0597	9.96141	8.674
GIP4	I	complement(84749..87031)	13.1827	10.8532	19.4061	17.7485	25.6498	24.2207	24.7181	24.302
SNC1	I	87286..87752	148.78	172.606	145.116	132.186	185.646	217.616	186.945	149.156
MYO4	I	complement(87855..92270)	28.0813	25.8211	34.6526	33.8612	27.3897	27.719	32.8184	33.2606
FRT2	I	92900..94486	5.09223	6.8212	8.04967	8.07151	11.2791	12.5078	13.5769	9.79556
SAW1	I	94687..95472	17.727	14.0786	20.0568	16.9623	14.9655	20.4439	14.3591	20.8011
YAL026C-A	I	complement(95386..95823)	93.5255	84.0316	37.2335	46.5539	42.0352	37.2265	36.8947	20.1938
DRS2	I	complement(95630..99697)	27.675	29.6266	31.4032	28.3396	38.596	45.6582	31.7795	33.2068
HRA1	I	99305..99868	0	0	0	0	0	0	0	0
MAK16	I	complement(100225..101145)	150.983	87.7617	103.882	139.082	63.0262	58.243	59.3223	66.3519
LTE1	I	complement(101565..105872)	5.75706	3.90884	8.26518	6.85707	8.90371	9.32503	8.63357	9.51905
PMT2	I	complement(106272..108551)	428.513	426.996	142.817	136.671	530.607	550.451	148.054	153.528
FUN26	I	complement(108877..110430)	100.779	90.2491	81.3315	73.8498	71.5803	67.5164	60.4127	63.8159
CCR4	I	complement(110846..113359)	44.5602	44.9736	46.1657	53.0323	57.8765	55.646	56.5252	47.7629
ATS1	I	complement(113614..114615)	54.2317	15.1251	36.8917	50.6139	32.1557	35.1395	45.823	37.9838
YAL019W-A	I	114250..114819	3.91113	1.26611	4.29165	2.29314	6.28071	0.829149	5.85014	5.17245
FUN30	I	114919..118314	29.7869	22.6677	25.2116	26.7115	24.0956	23.1019	22.2819	23.914
LDS1	I	complement(118564..119541)	0.854809	0.98389	1.66751	1.33649	1.04587	0.724869	0.786829	0
PSK1	I	120225..124295	12.116	14.3592	25.3711	21.7688	40.0751	42.8964	41.7114	45.0332
YAL016C-B	I	complement(124307..124492)	2.99643	1.29334	1.46132	1.40547	0	10.1638	6.89533	1.441
YAL016C-A	I	complement(124755..125069)	18.5778	19.8558	38.8292	39.8352	51.1429	49.512	57.0014	66.3685
TPD3	I	124879..126786	127.065	121.667	168.81	146.602	155.6	177.602	168.45	176.156
NTG1	I	complement(126903..128102)	29.9568	22.8533	33.2961	36.1629	25.3583	29.1446	27.5744	33.5033
SYN8	I	complement(128252..129019)	104.138	110.257	60.519	77.2682	87.9018	97.5383	60.7866	57.5839
DEP1	I	129270..130487	32.4884	21.7256	30.7956	31.1212	35.6908	30.46	34.3272	29.7074
CYS3	I	130799..131983	906.552	1017.26	908.08	943.091	1083.5	1028.59	1016.93	1065.1
SWC3	I	132199..134076	39.0254	34.7136	20.2623	29.7889	21.9223	21.6426	20.2145	19.5525
MDM10	I	complement(134184..135665)	14.2907	13.7974	16.1396	18.5215	18.8076	19.4531	18.3466	21.16
SPO7	I	135854..136633	30.7249	30.5328	35.1952	31.1691	29.8333	28.4781	33.2143	30.9262
FUN14	I	136914..137510	76.0852	67.2926	106.992	90.6425	59.5382	82.7274	88.5097	78.1183
ERP2	I	complement(137698..138345)	356.505	377.176	129.611	137.971	489.33	502.882	169.421	162.14
TRN1	I	139152..139254	0	0	0	0	0	0	0	0
SSA1	I	complement(139503..141431)	525.987	497.958	1054.39	1249.22	1289.18	1516.46	2756.01	2699.3
YAL004W	I	140760..141407	0	0	0	0	0	0	0	0
EFB1	I	142174..143160	1269.49	1267.11	1626.01	2076.19	1921.36	1751.19	2252.38	2627.61
snR18	I	142367..142468	0	0	0	0	0	0	0	0
VPS8	I	143707..147531	12.2395	17.1695	18.7599	16.1293	27.3431	27.0595	21.057	22.3531
TFC3	I	complement(147594..151166)	11.9212	11.7414	12.408	11.1082	17.5469	20.9644	17.6748	17.2374
NUP60	I	152257..153876	38.3598	43.8059	35.7373	43.7311	50.985	46.8239	41.326	46.8219
ERP1	I	complement(154065..154724)	810.248	892.992	304.339	275.281	839.208	852.855	273.995	261.123
SWD1	I	155005..156285	30.238	36.6194	28.6445	29.9988	67.2723	65.8561	32.0383	35.7787
RFA1	I	complement(156754..158619)	30.1666	31.456	43.2615	47.7726	54.9526	56.9873	66.9446	71.244
SEN34	I	158966..159793	20.8664	17.7225	18.7112	22.4163	12.3534	13.9844	21.9951	21.6882
YAR009C	I	complement(160597..164187)	62.2366	53.2571	58.5088	47.1732	46.9273	50.6044	78.5019	56.0535
YAR010C	I	complement(164544..165866)	4.84456	4.18209	9.03961	9.48456	3.47911	2.67922	3.48988	10.5347
TGA1	I	166267..166339	0	0	0	0	0	0	0	0
BUD14	I	complement(166742..168871)	28.9134	23.6044	39.9413	47.4971	41.4185	46.7068	53.7098	56.877
ADE1	I	169375..170295	333.433	305.338	395.755	420.086	372.327	356.899	450.627	509.862
KIN3	I	complement(170396..171703)	14.2743	16.1845	18.0788	21.585	18.9635	19.6923	27.0626	19.8766
CDC15	I	complement(172211..175135)	8.19331	7.8131	13.2882	10.3674	13.3758	15.0267	12.8034	12.3705
YAR019W-A	I	174998..175330	0.83684	0	0	0.78504	0.767911	0.709632	1.54058	4.82931
PAU7	I	complement(176856..177023)	4.97621	0	1.61789	3.11212	3.04422	1.40659	0	0
YAR023C	I	complement(179281..179820)	8.77287	6.68225	9.06016	10.1663	6.62963	11.8154	6.65016	7.44519
SUP56	I	181141..181254	0	0	0	0	0	0	0	0
tS(AGA)A	I	complement(182522..182603)	0	0	0	0	0	0	0	0
UIP3	I	183770..184477	85.4109	82.9053	97.128	103.755	119.189	130.837	126.442	124.549
YAR028W	I	184892..185596	16.6015	19.4496	23.1323	20.7651	21.4002	17.0946	15.2812	19.009
YAR029W	I	186321..186545	1.23852	2.13832	4.83208	3.48558	1.13651	4.20102	1.14003	1.19123
YAR030C	I	complement(186512..186853)	4.88891	4.92377	3.97375	4.58629	2.24311	4.14574	3.00007	0
PRM9	I	186836..187732	9.31999	12.6047	9.39347	8.16021	5.70155	5.53228	6.29112	5.67727
MST28	I	188107..188811	8.30074	8.53054	11.1806	12.2366	9.4306	8.71488	12.7344	7.60359
YAT1	I	190193..192256	13.0963	6.99306	12.6421	9.62587	13.1326	10.4186	10.3149	11.8171
YAR035C-A	I	complement(192337..192417)	0	0	0	0	0	0	0	0
SWH1	I	192619..196185	11.0155	9.98123	14.4018	15.1706	17.4204	15.1046	20.7823	22.7676
YAR047C	I	complement(201467..201787)	0	0	0	0	0	0	0	0
FLO1	I	203403..208016	2.65743	2.34617	2.17962	1.8697	2.38312	1.89497	1.50101	1.33607
YAR053W	I	208367..208663	0	0	0	0	0	0	0	0
YAR060C	I	complement(217157..217492)	0.829368	0.715956	0.808943	0	1.52211	0	0	0.797699
YAR061W	I	218140..218343	0	0	0	0	0	0	0	0
YAR062W	I	218549..219145	0	0	0	0	0	0	0	0
YAR064W	I	220198..220497	0.928892	0	0	2.61418	0.852381	0	0.855021	1.78684
YAR066W	I	221049..221660	0	0	0	0	0	0	0	0
YAR068W	I	222406..222891	0.57339	0.494982	2.23708	1.0758	0	0.486229	2.11116	0
YAR069C	I	complement(224011..224304)	0.947849	0	0	0.889178	0	0	0	0.911655
YAR070C	I	complement(224563..224862)	0	0.80187	0	0	0	1.57538	0	0
PHO11	I	225460..226863	11.5119	9.25235	20.9081	13.7785	6.19251	5.0493	7.85596	3.24534
IMD1	I	227742..228953	0	0.198483	0.224261	0	0.632956	0	0.211639	0.221144
YAR075W	I	228844..229317	1.17581	0.507513	1.14686	0	0	0.997077	1.62346	0.565457
YBL113C	II	complement(280..2658)	19.7961	12.8421	27.4204	22.1969	22.0351	21.4554	28.5726	25.5746
YBL113W-A	II	646..1128	0	0	0	0	0	0	0	0
YBL112C	II	complement(2582..2899)	0.876314	0.756482	3.41893	1.64414	0	1.48621	1.61325	0
YBL111C	II	complement(2907..5009)	1.94678	2.04069	0	0	4.97648	0	6.01587	6.4198
YBL109W	II	5790..6125	2.4881	0	0.808943	0	2.28316	0.703296	0.763411	0.797699
PAU9	II	complement(7605..7733)	0	0	0	0	0	0	0	0
YBL108W	II	8177..8482	0	0	0	0	0	0	0	0
YBL107W-A	II	9268..9372	0	0	0	0	0	0	0	0
tL(UAA)B1	II	9583..9666	0	0	0	0	0	0	0	0
MIX23	II	complement(9961..10551)	93.8323	81.8152	57.9482	53.0798	100.382	104.359	54.2526	54.8752
SRO77	II	complement(10847..13879)	19.7539	19.67	27.1536	21.4616	18.1268	18.5431	24.695	19.7949
PKC1	II	complement(14241..17696)	24.7543	20.6732	29.5713	28.4413	34.776	37.47	37.1845	39.5526
SEA4	II	complement(18177..21293)	16.0925	12.194	14.9985	17.6963	18.6228	18.574	19.8325	22.0991
RTG3	II	complement(22076..23536)	16.5942	15.1483	22.8829	22.5453	26.254	27.4964	29.32	31.921
SFT2	II	24098..24745	132.453	123.622	114.51	108.521	143.247	139.669	113.607	117.468
ECM21	II	complement(24946..28299)	18.4449	20.8716	21.0701	22.993	47.651	42.3437	43.7453	40.3558
YBL100W-C	II	28427..28546	0	0	0	0	0	0	0	0
YBL100W-A	II	29935..31251	0	0	0	0.198495	0	0	0	0
YBL100W-B	II	29935..35248	18.3051	16.5264	3.12066	2.95221	29.985	30.8672	2.31739	3.07729
tF(GAA)B	II	36398..36488	0	0	0	0	0	0	0	0
YBL100C	II	complement(36989..37303)	49.5409	45.0575	53.4981	66.3919	72.2495	52.5127	67.5874	62.965
ATP1	II	37053..38690	719.296	741.804	901.369	826.867	762.772	759.271	920.792	736.828
BNA4	II	39145..40527	66.4934	62.619	97.8733	100.182	79.1365	73.814	106.089	136.63
BRN1	II	40831..43095	6.39767	6.79731	6.36011	8.4254	9.48345	8.03341	11.3248	11.1234
YBL096C	II	complement(43174..43482)	12.6257	8.56367	14.9537	17.7663	11.5858	8.41224	5.81082	6.9392
YBL095W	II	43277..44089	92.2037	97.053	84.2494	90.0333	75.1731	87.7796	82.6625	69.232
YBL094C	II	complement(43765..44097)	5.02104	5.05684	2.44869	5.49528	3.83956	2.83853	0.770289	6.43908
ROX3	II	complement(44256..44918)	60.9454	59.5053	61.4943	56.7786	81.3812	95.8773	38.6887	48.1074
RPL32	II	45978..46370	3234.11	3100.36	3084.6	3687.13	3824.65	3289.06	4437.62	4762.42
SCS22	II	complement(46565..47180)	36.9446	32.8038	31.4017	34.1626	32.4486	35.3566	29.1484	45.6864
MAP2	II	complement(47363..48628)	204.268	182.606	149.643	182.951	163.811	166.684	171.612	168.522
MRP21	II	48825..49358	41.748	53.6082	48.8638	33.2892	67.999	71.6887	61.0043	55.2115
AVT5	II	49574..50953	35.7422	39.9192	37.2254	31.0671	36.6895	32.1926	26.58	25.2489
TEL1	II	complement(51019..59382)	7.92957	7.93817	9.39163	9.064	11.0064	11.1034	11.8991	12.722
RPL23A	II	complement(59822..60739)	1181.98	1083.11	1246.1	1341.82	1046.95	933.814	1315.37	1266.33
YBL086C	II	complement(61202..62602)	5.37047	5.1512	9.11836	7.09057	8.94362	10.7949	16.2948	15.1136
BOI1	II	63876..66818	13.2564	12.4245	18.2866	18.476	32.1489	33.5632	37.9138	40.8005
CDC27	II	complement(67169..69445)	11.9936	9.93094	13.25	15.8435	19.7654	17.3313	20.3898	20.8348
YBL083C	II	complement(69713..70138)	63.4525	79.6223	9.57059	9.81853	17.4078	11.0942	3.61276	13.2126
ALG3	II	complement(69751..71127)	122.031	92.7654	70.2705	62.0797	89.695	89.2373	48.06	39.3184
YBL081W	II	71866..72972	121.838	124.301	78.816	94.2239	57.9804	59.5571	44.2572	36.5601
PET112	II	complement(73070..74695)	7.36944	7.54528	11.0327	10.7718	14.783	13.2251	14.3555	15.4948
NUP170	II	75259..79767	25.7717	22.0875	30.5019	32.9889	32.3258	30.2394	34.929	33.3473
ATG8	II	complement(80378..80731)	73.9965	97.8554	120.546	90.0933	83.0711	114.148	81.1545	108.271
YBL077W	II	80897..81328	215.451	216.616	123.948	183.961	152.718	154.256	187.63	161.933
ILS1	II	complement(81043..84261)	162.318	141.691	232.541	224.873	211.546	191.821	224.632	249.209
SSA3	II	complement(84499..86448)	24.8657	22.4524	23.8352	26.9462	39.0784	39.3846	38.1471	41.3723
AAR2	II	complement(86722..87789)	5.74035	5.18062	6.36247	6.85366	10.0562	10.178	7.20523	6.52499
YBL073W	II	87646..87957	4.46583	5.39721	3.48468	1.67576	1.6392	3.78698	2.46641	0.85906
snR56	II	88190..88277	0	0	0	0	0	0	0	0
RPS8A	II	complement(88523..89125)	1614.24	1618.9	1448.72	1891.49	1717.06	1567.54	2011.21	2010.87
YBL071C-B	II	complement(89458..89556)	0	0	0	0	0	0	0	0
KTI11	II	89978..90226	33.5744	30.9155	33.8391	47.2443	17.4584	15.1844	17.5125	19.3754
YBL071C	II	complement(90223..90531)	55.0121	45.1539	21.111	55.8369	14.0684	18.354	19.0927	23.4198
YBL070C	II	complement(90605..90925)	4.34062	5.99529	11.0077	11.4014	3.98309	5.88928	7.19176	4.17487
AST1	II	90741..92030	23.3303	22.1913	36.2406	29.1816	21.0122	22.7148	29.8263	27.2182
YBL068W-A	II	91794..92030	0	0	0	0	0	0	0	0
PRS4	II	92414..93394	130.386	129.231	134.378	133.774	70.6408	67.9293	87.5939	82.785
UBP13	II	complement(93639..95882)	24.5883	21.8692	38.3967	37.5119	25.7538	25.5894	31.4346	33.6825
SEF1	II	complement(96669..100115)	12.6116	13.2598	18.6092	18.0498	19.2138	18.3041	20.0919	18.4283
YBL065W	II	99963..100307	1.61547	1.39456	3.9392	2.2732	3.70601	4.10969	2.23049	1.55378
PRX1	II	complement(100371..101156)	205.633	179.962	270.076	223.835	164.62	231.798	204.618	179.025
KIP1	II	101886..105221	4.42728	4.54297	5.70334	5.56376	8.20187	9.20862	8.15038	6.98991
YBL062W	II	105308..105688	13.1654	43.5662	2.14019	10.2921	2.68467	2.48092	0	0
SKT5	II	complement(105316..107406)	43.7126	34.3987	50.4353	50.3833	43.5363	43.9615	47.9646	55.3742
YEL1	II	107932..109995	10.6661	11.422	11.7203	14.3121	13.0087	11.22	16.4045	13.8948
CMC2	II	complement(110125..110539)	55.7335	33.5328	29.6514	39.6088	48.8182	55.1384	58.2969	52.7931
YBL059W	II	110594..111244	18.1948	27.2801	21.4828	19.7636	24.6048	21.1134	17.6293	22.5658
SHP1	II	111437..112708	67.4761	63.9227	104.064	123.105	150.775	143.419	150.839	179.949
PTH2	II	complement(112801..113427)	96.0004	88.6278	72.8281	79.6346	81.9754	97.2365	81.002	77.3729
PTC3	II	113762..115168	110.12	114.382	123.442	125.6	155.21	168.287	154.05	150.682
YBL055C	II	complement(115573..116829)	68.2814	59.1356	83.2497	85.4757	44.3482	45.8703	43.0571	59.2772
TOD6	II	117589..119166	48.7404	46.1914	58.9082	71.4013	13.9363	13.7771	19.8313	18.1742
YBL053W	II	119335..119709	29.7246	33.9993	12.3218	12.5481	5.45524	8.19199	24.6246	13.58
SAS3	II	complement(119379..121874)	9.82482	10.8908	12.1964	11.9398	11.3719	13.0651	13.1542	11.4899
PIN4	II	complement(122753..124759)	36.2393	33.9207	46.5874	47.6727	52.7483	52.9837	52.656	56.8906
SEC17	II	125125..126119	82.4273	85.9342	87.2001	82.3809	138.185	146.785	102.136	118.615
MOH1	II	126828..127244	79.5239	87.1097	112.111	63.944	28.8215	45.9014	30.7561	29.5665
RRT1	II	127299..127610	25.0086	25.444	25.2639	22.6227	10.6548	13.6331	5.75495	9.44966
EDE1	II	complement(127895..132040)	53.6365	49.6092	64.2471	68.4126	73.9512	75.7483	77.5211	80.6149
PSY4	II	132424..133749	17.8633	12.3365	21.318	21.8834	32.3982	31.1869	25.3411	26.2771
COR1	II	complement(134143..135516)	203.221	190.313	267.057	274.546	327.553	314.045	381.586	321.281
YBL044W	II	135998..136366	0	0	0	0	0	1.9212	0.695139	0
ECM13	II	136688..137461	30.9631	23.621	22.1236	31.073	26.4304	38.7739	32.8089	24.2401
FUI1	II	complement(138341..140260)	49.4925	45.857	60.5898	70.5285	34.628	31.0153	53.038	52.2094
PRE7	II	141247..141972	178.486	183.9	216.395	251.336	213.095	240.539	259.686	261.381
ERD2	II	complement(142112..142868)	306.957	348.814	173.79	169.526	381.247	404.229	193.157	197.365
YBL039W-B	II	143393..143572	1.54815	6.68225	0	1.45232	4.26191	1.31282	7.12517	1.48904
URA7	II	complement(143989..145728)	153.267	135.903	172.143	197.867	70.248	63.6943	72.2345	70.8576
YBL039C-A	II	complement(144948..145031)	0	0	0	0	0	0	0	0
MRPL16	II	146187..146885	39.0693	45.0837	56.383	57.9683	59.2643	67.2749	64.2183	65.9522
APL3	II	147209..150286	17.1112	15.631	22.253	23.6958	26.4188	21.9571	20.4172	23.5982
YBL036C	II	complement(150447..151220)	99.0099	85.7815	92.3574	129.358	105.391	92.8132	103.729	130.897
POL12	II	complement(151493..153610)	12.7624	13.0616	13.8597	17.6501	15.5747	15.8431	18.1662	21.6396
STU1	II	complement(153848..158389)	7.7919	8.42123	9.15591	8.92114	11.1474	11.498	11.8596	12.8053
RIB1	II	complement(158656..159693)	78.6605	47.9732	53.942	54.651	137.711	142.513	62.5203	80.5629
HEK2	II	160184..161329	35.259	25.1896	52.1789	47.9039	59.5774	63.0978	71.1771	66.6559
SHE1	II	161699..162715	6.02821	4.49426	4.54344	8.4826	8.04608	9.06193	8.32321	11.8596
PET9	II	complement(163041..163997)	796.693	863.959	904.028	845.444	1026.6	954.119	1126.8	867.376
YBL029C-A	II	complement(164488..164772)	30.3112	44.7359	18.1203	25.6832	53.8346	63.8444	47.7012	28.2133
YBL029W	II	166134..167264	23.4071	27.2253	22.5903	22.4205	16.7311	20.2669	20.8652	19.6695
YBL028C	II	complement(167518..167838)	190.987	155.878	91.4483	105.056	35.8478	40.4888	43.9497	49.2635
RPL19B	II	168423..169376	1628.5	1453.07	1594.59	1811.12	1860.43	1621.81	2088.05	2368.51
LSM2	II	170623..171038	88.0513	91.0457	97.2079	74.4316	71.0318	100.102	109.55	86.5503
RRN10	II	171481..171918	16.5419	13.7307	15.514	20.2927	22.1853	16.7249	18.1546	20.8057
NCL1	II	172534..174588	76.2099	67.8956	92.9823	85.8673	55.0004	58.9906	67.7776	73.691
MCM2	II	complement(174920..177526)	19.1337	18.7318	23.0414	24.5675	24.0315	23.4766	21.8429	23.852
PIM1	II	complement(177874..181275)	39.1544	35.7094	48.976	54.7119	64.8682	65.1547	73.8907	78.5487
HAP3	II	complement(181660..182094)	26.2652	20.4615	26.2432	18.0288	39.3859	29.3347	28.3041	23.4138
RFT1	II	182401..184125	76.4115	79.2109	60.0334	51.5259	64.0398	61.5084	35.3904	32.3186
APN2	II	184353..185915	16.2244	12.7745	13.5642	12.2096	14.2336	19.5033	13.6213	16.6338
POP8	II	complement(185998..186474)	123.39	110.706	83.8403	101.446	78.8771	69.9517	56.1506	67.34
PEP1	II	complement(186844..191583)	51.677	51.7663	58.7763	53.8279	61.0694	65.6575	55.9552	62.9919
FUS3	II	192451..193512	53.0046	55.2702	72.9419	68.1854	39.9704	46.2824	44.9248	43.6616
ACH1	II	194122..195702	41.5975	41.2347	60.1718	54.0694	46.2583	50.8188	65.5462	43.5692
tI(AAU)B	II	197494..197567	0	0	0	0	0	0	0	0
tG(GCC)B	II	complement(197629..197699)	0	0	0	0	0	0	0	0
RRN6	II	complement(199064..201748)	15.6718	12.0057	16.9055	21.3224	14.1905	15.2258	15.5719	15.3729
FMT1	II	202056..203261	0.924271	0.598411	2.02839	1.08382	4.66477	2.7432	3.19038	2.22244
YBL012C	II	complement(203406..203807)	2.07961	2.39364	11.4942	11.7053	17.1748	15.8714	19.1423	20.6687
SCT1	II	203538..205817	24.2001	24.4782	33.0219	36.117	35.8897	43.323	48.2637	50.5489
YBL010C	II	complement(206107..206949)	10.9087	6.56335	9.67277	11.1638	15.1669	17.3797	16.1267	16.851
ALK2	II	207194..209224	18.2486	16.4638	18.0668	23.426	19.6413	17.3362	19.3232	23.3583
YBL008W-A	II	209409..209648	3.48335	0	0	0	0	0.984614	0	0
HIR1	II	209653..212175	19.6603	18.6881	19.4993	18.0288	23.9194	25.1012	13.7251	15.935
SLA1	II	complement(212632..216366)	48.4218	42.5732	66.0045	63.7623	69.9706	75.7322	78.4971	79.6545
LDB7	II	complement(216587..217129)	70.8216	65.5673	70.0786	73.6593	84.2963	88.3433	84.5573	73.5469
YBL006W-A	II	216711..216860	0	0	0	0	0	0	0	0
PDR3	II	217470..220400	19.3004	23.9658	22.9054	18.5517	21.2005	23.3002	23.8041	20.5752
YBL005W-A	II	221330..222652	2.10633	2.18196	4.9307	3.16152	4.05896	1.2503	5.4287	2.43108
YBL005W-B	II	221330..226598	62.4728	53.3363	76.4644	45.5547	59.9968	48.0868	80.5356	53.7783
tS(AGA)B	II	227075..227156	0	0	0	0	0	0	0	0
UTP20	II	227636..235117	29.0512	23.0851	32.4044	29.3842	14.7646	13.1703	16.9701	16.4069
HTA2	II	complement(235394..235792)	371.557	343.659	299.735	395.076	549.882	529.471	593.372	548.817
HTB2	II	236492..236887	308.927	304.954	277.982	254.157	336.432	350.881	483.216	410.162
ECM15	II	complement(237153..237467)	382.173	402.463	397.784	358.516	297.928	300.823	353.409	310.571
NTH2	II	complement(238941..241283)	18.673	21.8692	25.1735	23.9884	52.3871	56.1772	60.4317	63.7178
RER2	II	complement(241708..242568)	69.2624	55.8795	33.7783	39.1672	89.0991	96.3344	39.325	40.4686
COQ1	II	242809..244230	31.551	42.6311	30.5828	40.996	84.1592	88.2414	60.6091	67.4779
GPI18	II	complement(244366..245667)	62.2829	64.4822	69.3081	61.4393	46.1543	46.4629	56.3447	67.7272
RCR1	II	245906..246547	61.6368	64.4494	65.1993	82.2531	83.6449	65.8863	93.8925	99.3619
UGA2	II	247010..248503	64.1645	80.9921	90.6016	73.3161	53.9157	64.5337	53.7393	51.309
DSF2	II	complement(248806..251016)	24.1991	24.8068	25.0783	22.2282	23.4781	22.9788	21.5785	29.4575
FLR1	II	complement(252563..254209)	40.6073	43.2338	39.6072	36.189	26.2391	29.6998	25.5416	28.4789
HHF1	II	complement(255373..255684)	362.625	320.748	320.59	356.099	482.743	465.041	688.949	618.523
HHT1	II	256331..256741	404.78	356.452	435.152	436.969	464.143	481.239	614.117	544.531
IPP1	II	complement(257112..257975)	1400.43	1607.92	1307.75	1766.69	2030.03	1997.13	2083.52	2111.02
YBR012C	II	complement(259147..259566)	0	0	0	0	0	0	0	0
YBR012W-A	II	259869..261191	0	0	0	0	0	0	0	0
YBR012W-B	II	259869..265140	0.370077	0.410748	1.03132	0.495956	1.30986	0.627642	0	0
YBR013C	II	complement(265492..265881)	0	0	0	0	0	0	0	0
tT(AGU)B	II	266378..266450	0	0	0	0	0	0	0	0
GRX7	II	complement(266725..267336)	73.765	77.8286	62.6217	55.53	98.6088	125.876	63.7074	81.897
MNN2	II	complement(267710..269503)	152.071	141.065	115.752	121.675	220.08	206.012	134.115	135.806
YBR016W	II	270247..270633	38.1638	35.4315	53.3777	57.4174	108.365	103.804	109.363	113.582
KAP104	II	complement(270947..273703)	41.8456	45.3724	53.4342	53.5732	51.1058	52.2842	59.2653	64.3575
GAL7	II	complement(274427..275527)	0.253104	0.218493	0.246871	0.712311	0.69677	0.643889	1.39785	0.486879
GAL10	II	complement(276253..278352)	3.98097	2.97838	5.17723	2.98764	7.06259	8.32702	6.35158	6.38159
GAL1	II	279021..280607	10.1845	9.09494	12.8452	7.08317	8.05654	8.0407	7.75822	7.6
FUR4	II	281443..283344	42.3423	38.7023	49.3021	52.3661	17.209	15.6544	27.6466	30.8611
POA1	II	283738..284271	36.0076	42.7965	48.3548	41.6115	41.1825	42.9247	34.5851	40.6557
CHS3	II	complement(284428..287925)	74.0087	74.6854	95.4191	84.6732	56.2893	59.2457	68.783	84.3618
SCO2	II	289445..290350	20.9155	26.2865	21.0004	28.5656	24.2731	29.9949	28.3119	26.6252
OLA1	II	complement(290681..291865)	345.924	333.132	462.871	534.97	482.513	464.837	614.1	730.571
ETR1	II	complement(292877..294019)	65.0956	84.6068	130.076	137.227	91.2786	120.118	121.184	126.861
YBR027C	II	complement(294024..294356)	0	0	0	0.78504	0	0	0	0
YPK3	II	complement(294425..296002)	13.4213	14.1776	19.2916	16.4008	23.9834	20.6657	18.2058	21.0617
CDS1	II	complement(296369..297742)	259.4	253.517	266.859	239.158	188.157	206.038	176.605	175.953
RKM3	II	298292..299950	24.6921	19.8655	27.1969	32.1455	20.0379	22.2206	22.2646	28.1113
RPL4A	II	300166..301254	1811.21	1550.72	1896.64	1836.41	1521.14	1310.43	1627.84	1664.03
YBR032W	II	301519..301821	1.83939	5.55752	2.69114	8.62766	3.37577	0.779892	6.77244	0.884577
EDS1	II	301944..304703	5.65413	7.67007	8.8632	6.72489	8.24586	10.9592	7.43496	7.47756
HMT1	II	complement(304930..305976)	165.284	176.457	233.124	282.891	100.136	109.69	124.211	137.469
PDX3	II	complement(306269..306955)	169.959	164.226	206.524	208.145	266.881	254.538	278.162	301.579
snR161	II	complement(307185..307345)	0	0	0	0	0	0	0	0
TLC1	II	307587..308887	0	0	0	0	0	0	0	0
CSG2	II	complement(309081..310313)	311.213	308.457	344.33	262.266	272.098	280.004	256.506	241.941
SCO1	II	complement(310565..311452)	23.8499	26.5484	25.7113	33.8548	43.195	45.239	54.0165	39.54
CHS2	II	311898..314789	26.4985	23.8731	42.4812	30.1011	31.8317	32.8477	34.5911	30.4913
ATP3	II	315575..316510	253.659	233.365	280.807	308.898	299.699	295.637	366.124	319.284
FIG1	II	316968..317864	0	0.268184	0.303015	0	0.855232	0.263442	0.28596	0.597607
FAT1	II	318266..320275	40.899	49.9075	61.5279	55.5351	58.14	64.5436	55.1297	61.8728
CST26	II	complement(320416..321609)	39.4429	45.3319	43.0244	47.2917	38.5499	41.1658	43.6104	33.4472
QDR3	II	complement(321876..323945)	67.1764	56.0147	82.1979	60.2399	63.0021	67.6958	54.7709	60.3384
TCM62	II	complement(324341..326059)	13.1309	11.6152	19.4485	20.2261	22.3136	23.3695	30.739	29.9367
tV(UAC)B	II	complement(326792..326865)	0	0	0	0	0	0	0	0
GIP1	II	complement(328173..330092)	14.2237	13.7821	2.4066	2.58695	27.8356	31.1384	3.87431	5.0255
ZTA1	II	complement(330507..331511)	28.2827	25.1333	47.8701	37.7171	43.2552	47.9669	42.113	50.6717
FMP23	II	331833..332360	12.6667	14.5795	12.3548	12.3778	28.5741	27.3007	21.3755	25.3813
RPS11B	II	332831..333812	1208.15	1169.1	1349.79	1510.23	1467.51	1196.59	1583.69	1681.57
REB1	II	complement(334386..336818)	16.7224	13.7435	19.5503	23.4234	32.4767	33.7027	32.8935	35.5827
REG2	II	complement(337183..338199)	2.19208	2.12886	3.20714	2.05639	1.2572	0.464715	2.26997	1.31773
YBR051W	II	337988..338338	0	0	0.774372	0	0	0	0	0
RFS1	II	complement(338720..339352)	153.641	158.474	127.1	158.172	295.708	322.169	301.081	262.946
YBR053C	II	complement(339675..340751)	85.3857	112.575	130.729	133.015	112.068	125.285	126.943	112.238
YRO2	II	343101..344135	350.017	398.843	906.804	522.331	94.1326	116.213	223.792	171.434
PRP6	II	complement(344602..347301)	24.8737	24.2343	21.845	20.8166	17.9	19.6048	18.6205	20.9458
tL(UAA)B2	II	347603..347686	0	0	0	0	0	0	0	0
YBR056W	II	347879..349384	65.3185	71.2419	101.069	96.6866	120.726	160.206	142.901	158.752
tQ(UUG)B	II	350827..350898	0	0	0	0	0	0	0	0
YBR056W-A	II	351255..351455	62.3883	55.0538	125.76	88.44	89.0548	84.6474	109.749	101.343
YBR056C-B	II	complement(351293..351451)	0	0	0	0	0	0	0	0
MUM2	II	complement(352193..353293)	21.2608	20.3199	20.984	23.2688	26.245	28.5458	22.3657	29.6996
UBP14	II	complement(353672..356017)	30.7651	27.0708	41.3616	43.5697	39.7851	45.529	41.0016	45.8136
TSC3	II	complement(356324..356566)	92.8892	108.896	93.9572	103.276	96.8137	93.356	107.669	104.784
AKL1	II	complement(356861..360187)	23.5364	21.1856	31.9434	30.1727	40.198	42.1901	44.2545	55.9094
ORC2	II	complement(360652..362514)	20.0437	14.0747	15.1732	19.0837	18.8045	14.8406	18.0367	18.559
TRM7	II	complement(364787..365719)	46.594	35.5814	53.0209	55.758	29.3263	41.0309	28.0425	39.3565
YBR062C	II	complement(365976..366600)	46.188	38.5429	57.5645	55.3648	52.744	53.5282	59.0484	66.1429
YBR063C	II	complement(366970..368184)	26.1466	24.9471	23.0419	22.3765	21.8883	26.6454	25.9673	23.604
YBR064W	II	367763..368191	0	1.1215	0	0.609367	0	0.550833	1.19583	0
ECM2	II	complement(368584..369678)	4.83533	7.46948	8.93605	11.9369	11.91	12.5167	11.2441	14.9312
NRG2	II	complement(370037..370699)	19.7547	24.3101	11.8889	11.8289	58.2396	65.9379	19.3444	23.043
TIP1	II	complement(372103..372735)	83.2041	98.0486	83.7313	132.155	61.8078	57.4903	148.312	116.865
BAP2	II	complement(373861..375690)	179.992	161.689	249.377	174.136	255.295	252.449	345.793	304.203
TAT1	II	complement(376574..378433)	30.5636	33.8855	37.5558	42.4453	38.6321	31.1265	57.2312	29.2524
ALG14	II	complement(379221..379934)	65.5689	54.5811	44.9201	36.2471	71.6287	80.4239	60.3544	52.5543
YBR071W	II	380411..381046	156.86	130.493	192.742	160.304	178.116	205.468	218.595	219.563
HSP26	II	382030..382674	507.218	487.836	1029.49	565.393	313.201	615.132	550.792	419.285
YBR072C-A	II	complement(382860..383021)	0	0	0	0	0	0	0	0
RDH54	II	383112..385988	30.6079	28.7637	39.1127	46.8863	38.0416	37.2901	54.921	68.0082
PFF1	II	386286..389216	35.4633	36.4412	35.7955	36.7466	46.4142	44.8266	40.2569	46.3629
ECM8	II	390227..391291	6.01818	6.09873	8.67733	8.10028	3.1214	5.32524	6.02127	4.53003
YBR076C-A	II	complement(391351..391617)	11.4807	9.91076	9.16196	7.83276	4.78866	6.19532	8.64628	4.01538
SLM4	II	complement(391805..392293)	34.7622	43.2912	36.1295	37.9564	47.064	44.4586	50.3571	58.0999
ECM33	II	393123..394742	1006.01	1022.48	1580.26	1253.19	1058.94	1088.3	1371.02	1328.08
RPG1	II	complement(395383..398277)	93.3705	75.0351	118.392	124.253	83.7365	80.32	98.6154	115.728
SEC18	II	complement(398614..400890)	54.5831	63.389	66.847	79.2177	98.6022	105.544	87.3045	95.3455
SPT7	II	complement(401253..405251)	26.9678	22.9793	20.7303	18.3692	25.9615	27.4185	26.1702	24.1955
tR(UCU)B	II	405878..405949	0	0	0	0	0	0	0	0
tD(GUC)B	II	405960..406031	0	0	0	0	0	0	0	0
UBC4	II	complement(406628..407169)	658.953	689.393	479.155	629.86	1025.72	1120.74	926.177	1003.75
TEC1	II	409169..410629	13.1609	13.5017	16.9297	14.6723	16.2775	14.5569	24.2285	23.8491
MIS1	II	411054..413981	89.2727	65.8914	97.0996	106.246	75.02	69.4879	87.2542	88.4268
RPL19A	II	complement(414186..415261)	1208.54	1169.04	1250.3	1450.18	1367.4	1231.29	1621.39	1878.07
AAC3	II	415983..416906	2.11112	1.82243	1.4708	5.37548	0.830242	2.30169	1.66562	3.19079
YBR085C-A	II	complement(418907..419164)	233.303	229.372	524.646	424.551	359.784	367.284	591.555	490.343
IST2	II	complement(420201..423041)	82.59	88.4005	101.413	92.9364	108.1	124.517	119.721	124.06
RFC5	II	423765..424829	35.3241	33.2042	29.3498	44.9198	41.7787	42.38	43.594	48.3203
POL30	II	complement(424990..425766)	93.6065	80.187	71.7117	89.1581	85.5672	107.357	134.691	104.175
YBR089W	II	425183..425782	19.0423	11.6271	31.7105	26.1418	29.4072	22.0554	44.8886	47.3514
NHP6B	II	complement(426190..426489)	269.379	291.079	234.658	271.004	337.543	322.953	320.633	269.814
YBR090C	II	complement(426333..427058)	36.2495	34.5521	33.1469	29.7549	58.9044	57.6359	51.4403	58.1088
TIM12	II	complement(427155..427484)	45.6002	51.0281	26.3568	32.4792	52.6927	42.2489	40.4192	32.4881
PHO3	II	complement(427698..429101)	85.5454	94.2369	87.1169	84.5327	20.2167	20.0289	37.0874	40.6622
PHO5	II	complement(429548..430951)	313.997	261.979	510.505	204.256	17.1205	18.1775	60.1072	18.5175
PBY1	II	432036..434297	20.3272	22.4396	32.083	35.711	23.0618	23.4009	30.9577	35.0733
RXT2	II	complement(434406..435698)	42.4575	39.2563	33.8442	32.1466	46.08	51.538	23.6073	33.5811
YBR096W	II	436021..436713	179.345	197.517	171.006	160.699	162.727	172.883	143.244	165.148
VPS15	II	436951..441315	9.89542	10.6365	11.3952	10.4807	17.282	18.7314	13.8684	13.8772
MMS4	II	441515..443590	8.05398	10.429	8.64119	9.69615	10.7164	12.5211	15.3212	12.7816
YBR099C	II	complement(442924..443307)	5.80558	3.75877	0	2.04233	6.65923	0	0	2.79194
FES1	II	complement(443821..444693)	85.8667	85.9737	94.0264	132.057	119.802	121.537	178.937	206.93
EXO84	II	complement(445062..447323)	18.2329	15.5269	19.9468	23.345	21.4791	22.1473	19.958	28.3194
SIF2	II	447709..449316	34.1403	29.4717	35.3279	33.8153	36.5761	31.008	31.5847	36.337
YBR103C-A	II	complement(449320..449463)	0	0	0	0	0	0	0	0
YMC2	II	449667..450656	96.83	80.187	72.7558	92.6847	51.1429	58.4801	45.0829	52.7931
VID24	II	complement(450881..451969)	55.017	43.2966	85.8593	70.3357	46.9632	64.2305	64.0677	54.8852
PHO88	II	452658..453224	982.463	973.276	662.973	810.535	796.458	827.284	646.921	655.649
IML3	II	complement(453793..454530)	75.5197	71.0601	25.0443	27.2753	75.5362	70.4439	20.8542	21.0644
AIM3	II	454822..457665	9.30852	8.28938	12.1376	14.5232	16.9038	17.6981	20.1128	20.168
CMD1	II	complement(457919..458362)	458.798	482.206	446.274	411.557	399.698	450.261	392.847	383.93
YBR109W-A	II	458608..458832	1.23852	3.20748	1.20802	1.16186	1.13651	2.10051	4.56011	3.57369
ALG1	II	458872..460221	72.2472	78.0487	88.5882	80.3619	59.0984	65.2908	52.8213	68.4957
YSA1	II	complement(461178..461873)	222.614	215.33	228.847	221.98	208.319	238.684	222.232	199.865
SUS1	II	462139..462579	45.9658	41.3335	42.0317	41.3238	45.6947	56.0316	72.2801	70.9212
CYC8	II	complement(462870..465770)	20.6527	14.6775	27.5459	24.8712	32.7025	34.3749	29.9744	40.1901
YBR113W	II	465566..466048	10.9621	9.96112	6.19017	12.4485	10.0592	10.7635	7.43496	11.6533
RAD16	II	467248..469620	31.8243	31.3246	35.7366	36.5743	33.5134	36.4469	39.1299	36.9341
LYS2	II	complement(469748..473926)	67.6164	58.8307	85.2032	75.0037	101.637	98.2211	92.8063	101.528
YBR116C	II	complement(474199..474726)	40.639	39.1823	41.6973	28.7164	7.74892	8.05593	4.37227	6.09152
TKL2	II	complement(474392..476437)	36.9105	34.2147	127.267	58.1355	11.1235	18.826	18.4293	12.707
TEF2	II	477671..479047	10762.4	10413.5	11689	12745.9	11653.1	11415.3	12919.6	13132.3
MUD1	II	479338..480323	47.8426	39.1549	30.3015	26.2293	50.7438	60.0647	37.1748	29.5815
CBP6	II	complement(480435..480923)	31.343	27.5489	28.3477	28.3337	33.9907	30.9278	34.6205	33.9829
GRS1	II	complement(481364..483367)	395.057	395.533	352.37	409.738	338.656	306.115	352.504	363.922
YBR121C-A	II	complement(482326..482484)	0	0	0	0	0	0	0	0
MRPL36	II	complement(483970..484503)	132.028	111.721	83.4756	93.014	112.055	109.303	116.244	106.91
TFC1	II	complement(484742..486691)	14.7194	12.0897	17.284	16.4895	16.9165	18.4199	20.389	21.3047
YBR124W	II	486507..486866	0.774077	2.00468	3.02005	2.17849	4.26191	0	2.85007	1.48904
PTC4	II	complement(487199..488380)	32.2991	32.1562	41.6215	43.5697	40.8883	44.9824	57.2907	54.8752
TPS1	II	complement(488905..490392)	199.075	188.828	318.567	295.677	507.648	598.232	556.108	515.699
YBR126W-A	II	490850..491056	246.358	300.992	160.194	257.63	354.541	335.625	246.593	222.708
YBR126W-B	II	490927..491070	23.2223	11.6939	9.43766	5.44621	8.87897	11.4872	12.4691	5.58389
VMA2	II	complement(491269..492822)	400.249	407.746	516.674	556.313	518.669	522.492	512.682	525.532
ATG14	II	complement(493081..494115)	6.7311	4.18367	4.20181	4.29383	7.90615	10.9592	8.17846	8.28682
OPY1	II	complement(494353..495339)	19.7637	21.2045	19.2769	22.7781	32.1262	34.7159	32.4856	31.229
SHE3	II	complement(495592..496869)	23.7674	22.2114	25.5216	25.3645	34.2153	39.7544	37.5326	35.4433
CCZ1	II	497163..499277	5.27031	6.36947	10.6666	8.65214	6.64978	8.15623	8.85341	7.98377
YBR131C-A	II	complement(497650..497739)	0	0	0	0	0	0	0	0
AGP2	II	complement(499652..501442)	7.0017	8.73058	13.0515	9.92543	18.1327	17.2843	25.7795	20.9513
HSL7	II	complement(501804..504287)	33.6555	29.247	40.9239	33.3613	42.9279	37.8624	42.9576	39.1682
YBR134W	II	504243..504644	2.77281	0.598411	1.35226	0	3.18053	0.587829	0.638075	2.66693
CKS1	II	504854..505306	63.3615	100.898	54.0009	52.5145	123.059	103.808	61.72	57.392
MEC1	II	505668..512774	7.72443	6.49891	9.17872	7.46699	6.94426	7.38149	8.1568	7.61804
YBR137W	II	513044..513583	143.462	136.318	71.4746	71.1639	193.206	209.176	90.7272	78.4226
YBR138C	II	complement(513762..515336)	6.54648	6.41496	8.8013	4.81342	8.60499	9.60233	9.28308	8.84914
YBR139W	II	515664..517190	92.8892	118.941	131.897	103.574	222.557	255.497	197.713	185.881
IRA1	II	complement(517350..526628)	28.5305	30.6697	32.7197	27.6378	29.1292	30.8659	30.6016	29.8385
BMT2	II	complement(527025..528038)	21.436	20.1654	29.7538	31.4527	15.3832	15.1479	17.4546	16.1239
YBR141W-A	II	527167..527262	0	0	0	0	0	0	0	0
MAK5	II	528317..530638	59.886	49.4176	52.6753	57.8678	23.1266	20.7609	27.8379	28.6265
SUP45	II	complement(530869..532182)	238.797	232.689	299.316	332.841	272.256	279.828	267.828	293.728
YBR144C	II	complement(533235..533549)	0.884659	0	0	0.829899	0.811792	0	0	0
ADH5	II	533762..534817	140.126	111.624	142.852	77.7323	195.418	167.161	129.468	138.074
MRPS9	II	535260..536096	67.2531	62.3677	62.6742	70.5861	82.183	84.9803	94.0829	93.5051
RTC2	II	536575..537465	24.3952	26.459	25.9297	17.0171	54.8164	54.6345	49.5164	42.415
YSW1	II	537876..539705	3.50238	3.94363	2.07938	1.99992	4.75098	4.39041	3.64435	3.80803
ARA1	II	539987..541021	227.511	231.497	330.893	330.119	337.494	400.695	422.306	392.329
TBS1	II	complement(541209..544493)	6.44711	4.83319	7.19848	7.08256	10.7423	9.49546	10.6194	12.4834
APD1	II	545028..545978	103.145	101.941	109.179	139.918	142.512	152.072	177.478	179.248
SPP381	II	546376..547251	6.36228	6.04149	8.9981	8.65426	9.04925	9.71126	8.19883	7.03723
RIB7	II	547460..548194	44.3594	45.4939	43.6367	45.5259	41.0535	38.9023	39.0867	39.7482
RPB5	II	complement(548362..549009)	155.245	118.424	143.872	154.915	94.709	93.7207	106.878	120.777
CNS1	II	549771..550928	53.1827	56.0894	39.9022	48.3105	40.8525	38.3642	29.4606	27.5433
SLI15	II	complement(551104..553200)	10.8969	10.5539	10.2397	12.0923	10.1213	9.24044	11.7428	14.5708
ICS2	II	complement(553543..554310)	12.3369	14.7218	9.90955	7.14816	26.9699	29.2307	14.6957	13.2617
AMN1	II	556549..558198	50.1602	49.5702	46.4539	45.4709	60.7515	53.8494	61.5615	41.9096
IFA38	II	558685..559728	212.204	222.127	185.108	193.059	214.075	259.169	149.383	168.672
CDC28	II	560078..560974	81.7053	80.187	70.2995	96.1739	82.9575	99.581	88.3617	103.685
CSH1	II	561634..562764	32.5236	34.6697	35.3274	35.5954	33.01	41.7873	39.2357	39.102
TOS1	II	complement(563203..564570)	641.262	674.732	769.517	680.872	653.679	677.138	612.015	590.717
YSY6	II	565231..565428	150.593	151.869	100.211	120.147	175.642	131.282	120.48	111.001
EXO5	II	565723..567480	23.3016	22.5783	22.1093	24.8332	27.4915	26.4804	27.2848	21.3446
ARL1	II	complement(567875..568426)	126.208	106.335	88.632	120.764	136.196	143.839	133.829	159.262
UBS1	II	568852..569685	25.06	28.2674	21.5097	28.5241	30.3546	35.1344	28.2957	36.6367
TYR1	II	complement(569842..571200)	60.9009	67.9731	45.0008	57.3235	77.5234	79.1169	61.3426	69.2254
POP7	II	complement(571468..571890)	36.2334	46.6336	28.2728	28.4285	38.6897	45.2503	34.5647	23.4444
PEX32	II	572371..573612	16.8278	17.8193	16.851	19.9958	21.2066	25.1148	16.1091	18.559
SSE2	II	complement(573915..575996)	33.1939	39.8624	69.8441	70.0631	66.078	85.1251	106.816	122.942
NPL4	II	complement(576344..578086)	26.3799	20.8404	35.8664	41.8449	37.5576	40.1302	37.3796	45.9782
SEC66	II	578364..578984	155.264	157.275	80.9724	80.825	203.419	219.564	86.3282	94.5215
SMY2	II	complement(579150..581372)	70.5758	67.9588	55.0212	64.208	33.129	37.7369	50.5397	47.3839
UMP1	II	complement(581726..582172)	151.491	160.374	173.906	198.257	158.463	161.767	175.595	176.286
YBR174C	II	complement(582338..582652)	4.4233	2.29106	4.31436	3.3196	4.05896	1.50036	1.62861	2.55264
SWD3	II	582408..583355	61.1423	57.349	56.4826	61.2182	40.7309	39.1353	44.1039	37.6029
ECM31	II	583720..584658	28.49	30.4864	24.6043	34.5217	35.9471	40.2654	24.5853	23.406
EHT1	II	complement(584807..586162)	394.163	449.899	501.716	483.315	437.506	429.396	415.026	443.746
YBR178W	II	586071..586445	0.743114	1.28299	0	0.697115	1.36381	0.630153	0	0.714738
FZO1	II	complement(586547..589114)	21.269	16.9554	20.5335	19.1381	22.3053	21.9008	23.9725	25.6755
DTR1	II	589741..591459	2.75588	1.53937	2.05553	2.58529	2.38012	1.78708	1.79062	3.27432
RPS6B	II	complement(591712..592774)	1308.29	1214.65	1373.93	1624.4	1572.41	1350.38	1721.23	1905.59
SMP1	II	complement(593506..594864)	45.5219	40.7131	76.2013	55.977	39.7025	45.9052	33.4081	53.0531
YBR182C-A	II	complement(595361..595555)	0	0	0	2.68121	0	0	0	0
YPC1	II	596115..597065	29.3026	35.1609	38.2985	38.4843	43.0224	52.4299	60.9573	68.4863
YBR184W	II	597363..598934	3.72266	2.1424	2.76646	3.49223	3.41603	2.55549	2.61075	3.41001
MBA1	II	complement(599123..599959)	38.2877	30.1779	35.721	33.4191	45.5214	51.9481	59.4531	55.7188
PCH2	II	600553..602360	4.60336	5.25119	2.08464	4.16418	2.86642	3.06712	1.9673	3.16256
GDT1	II	602634..603476	210.571	178.637	192.81	196.916	106.472	98.6716	114.408	108.101
NTC20	II	complement(603685..604107)	21.0812	26.729	15.4215	16.6863	29.0172	36.8707	16.9791	19.6426
RPS9B	II	604508..605508	2207.07	2177.73	2044.54	2695.54	2499.3	2196.69	2987.34	3148.86
YBR190W	II	605966..606277	0	0	0	0	0	0	0	0
RPL21A	II	606270..607140	1486.8	1417.97	1507.02	1775.8	1721.7	1587.61	1924.06	1987.73
YBR191W-A	II	607149..607223	0	0	0	0	0	0	0	0
RIM2	II	607652..608785	16.2188	19.3043	21.5718	24.897	25.7067	33.133	27.8221	25.7627
MED8	II	complement(609082..609753)	17.002	16.467	27.9085	23.3409	32.3448	44.6593	38.5523	33.9022
AIM4	II	610038..610409	12.7348	10.3467	17.5358	17.5684	17.8725	20.9627	20.686	17.292
MSI1	II	complement(610614..611882)	25.034	25.2125	31.914	34.4026	22.972	22.9045	22.2346	22.1772
PGI1	II	complement(612236..613900)	1253.42	1390.34	1860.19	1452.64	1284.72	1404.79	1138.49	1333.21
YBR196C-A	II	complement(614024..614173)	0	0	0	0	0	0	0	0
YBR196C-B	II	complement(614526..614630)	0	0	0	0	0	0	0	0
YBR197C	II	complement(615203..615856)	31.1051	31.6334	32.4171	36.3747	33.6261	39.0232	27.4548	30.3272
TAF5	II	complement(616127..618523)	43.7126	35.8283	31.977	41.5521	45.2328	44.9546	44.7308	44.3916
KTR4	II	618909..620303	103.077	106.226	89.2377	91.2621	147.196	179.052	144.894	153.131
BEM1	II	620872..622527	20.8664	17.2867	24.7841	23.9949	31.8099	28.3968	26.7968	33.827
YBR200W-A	II	622983..623147	13.5112	7.28973	0	0	6.19914	5.72866	0	0
DER1	II	623576..624211	92.4511	102.503	24.7872	20.9628	101.321	149.736	20.9722	23.5998
YBR201C-A	II	complement(624493..624696)	8.19611	8.25455	2.66475	3.84439	7.52101	3.47511	7.5443	6.56928
MCM7	II	625772..628309	23.4968	20.7576	31.5927	30.6945	27.1029	25.3253	34.7668	34.3218
COS111	II	629168..631942	19.8833	11.703	26.0541	17.8989	17.2319	22.7366	21.1675	20.766
LDH1	II	complement(632254..633381)	20.7519	16.4213	26.0239	27.8105	39.2186	38.1276	36.8387	41.5822
KTR3	II	633622..634836	76.3756	79.9891	67.5597	91.6578	106.495	109.11	84.4465	77.2093
YBR206W	II	634601..634924	67.0867	66.0801	32.7172	40.3423	30.7804	39.3846	38.7926	27.299
FTH1	II	635146..636543	116.61	120.453	113.738	100.416	116.334	140.973	82.5664	85.1244
DUR1,2	II	complement(636703..642210)	37.692	36.0754	40.8595	31.7043	79.0635	72.5053	49.5502	38.3938
YBR209W	II	642583..642900	0	0	0	0	0	0	0	0
tC(GCA)B	II	complement(643007..643078)	0	0	0	0	0	0	0	0
tE(UUC)B	II	645167..645238	0	0	0	0	0	0	0	0
ERV15	II	645550..645978	59.7609	67.2898	59.5563	46.9212	52.4542	50.1258	57.9979	39.9853
AME1	II	complement(646158..647132)	14.8623	16.7776	12.5448	16.0873	14.4249	16.4809	13.4172	15.9442
NGR1	II	647886..649904	18.081	21.4468	39.5793	41.4333	39.3894	49.0405	64.4124	62.659
MET8	II	650368..651192	31.4135	31.7832	37.8879	39.6088	49.2831	45.2564	53.1667	50.6814
SDS24	II	651415..652998	51.7224	73.8085	91.2879	73.4414	117.848	162.909	103.153	103.387
HPC2	II	653356..655317	19.8836	19.9827	20.2623	18.096	19.199	23.0268	25.4048	23.1205
YBP1	II	complement(655576..657600)	20.2292	21.502	26.0396	26.8518	32.0748	34.5417	34.5808	35.6045
ATG12	II	657832..658392	11.9216	7.28973	12.1125	10.2517	14.1304	13.058	8.68738	13.8552
PYC2	II	complement(658707..662249)	65.9112	60.2252	87.4562	88.5413	116.49	104.447	129.52	143.053
YBR219C	II	complement(662499..663303)	0	0.626461	0	0	0	0	0	0
YBR220C	II	complement(662995..664677)	85.7694	73.4691	82.8496	71.2959	75.8179	67.8173	42.9797	54.3061
PDB1	II	complement(665153..666253)	405.22	417.759	540.153	491.257	491.223	487.853	493.21	512.927
YBR221W-A	II	666538..666642	0	0	0	0	0	0	0	0
PCS60	II	complement(666720..668351)	127.893	130.894	208.017	165.309	108.585	117.14	125.424	147.152
TDP1	II	complement(668663..670297)	9.03327	8.97506	11.8031	13.4307	13.294	12.7187	11.7663	17.3767
YBR223W-A	II	668721..668840	0	0	0	0	0	0	0	0
YBR224W	II	670125..670640	0	0	0.526753	1.01325	1.98228	0.91592	0.99421	0
YBR225W	II	670627..673329	10.4127	12.7267	19.8097	19.2461	17.7855	20.9818	22.0161	23.5998
YBR226C	II	complement(673155..673565)	21.0187	28.0947	18.5171	20.9898	16.7988	26.448	18.7231	16.3033
MCX1	II	complement(673572..675134)	34.5883	33.0906	31.6497	39.3047	28.7945	33.715	32.4941	32.9246
SLX1	II	675313..676227	20.1006	21.8214	24.3585	28.2846	20.4013	17.0451	23.8284	25.4845
ROT2	II	complement(676357..679221)	20.4259	26.1133	30.5484	25.0925	43.1992	51.7979	44.3178	46.4018
OM14	II	complement(679549..680050)	229.127	256.599	218.786	236.245	291.072	310.992	298.307	254.129
YBR230W-A	II	680362..680562	155.278	162.768	85.1925	97.5441	77.6049	89.35	62.5314	42.6709
LSR1	II	complement(680688..681862)	0	0	0	0	0	0	0	0
SWC5	II	complement(682179..683090)	21.0834	24.2671	29.8031	34.3971	30.8427	27.2064	33.4696	32.3278
YBR232C	II	complement(683373..683732)	0.774077	3.34113	2.26504	5.08313	0.710318	0.656409	4.2751	1.48904
PBP2	II	683428..684669	14.1353	13.9456	17.7264	23.153	25.3244	19.5971	21.2723	19.4222
DAD3	II	684977..685261	10.7556	17.7256	16.2129	6.4208	16.1504	14.9247	17.1004	13.1662
ARC40	II	complement(685438..686592)	223.658	238.27	268.275	242.18	227.376	248.788	254.952	262.921
VHC1	II	686901..690263	23.6988	25.4653	31.6014	26.5849	30.263	31.6201	32.0347	32.0389
ABD1	II	complement(690383..691693)	40.3866	37.4329	53.4902	46.6605	58.906	61.8256	61.8276	62.7645
PRP5	II	691969..694518	14.8623	12.9243	13.7501	16.5052	16.7468	18.8119	21.8282	22.283
YBR238C	II	complement(695107..697302)	21.1919	20.9231	24.1357	22.261	13.6241	13.3434	9.4613	9.76418
ERT1	II	complement(698354..699943)	29.6194	28.8976	17.2656	20.3873	20.7466	18.2804	19.359	16.6885
THI2	II	complement(700490..701842)	15.2413	14.4017	8.83918	9.08105	10.3949	11.1779	6.25625	5.94294
YBR241C	II	complement(702589..704055)	45.7798	48.2106	66.1447	56.8455	47.4126	60.0836	52.2804	40.5603
YBR242W	II	704670..705386	88.614	85.8907	80.7453	84.2226	58.8464	65.9156	55.4511	65.7918
ALG7	II	complement(705447..706793)	99.3025	103.225	48.6302	47.1601	133.268	128.592	50.2729	51.9339
GPX2	II	707528..708016	8.54809	12.7906	13.8959	17.1071	19.8715	20.7796	23.6049	37.8197
ISW1	II	complement(708150..711539)	39.9506	31.5781	25.2562	30.306	42.8454	45.24	24.213	28.3049
RRT2	II	711591..712754	70.864	53.7336	63.748	62.6595	66.5648	77.9571	51.3453	49.9672
ENP1	II	complement(713004..714455)	85.5963	74.5541	88.3552	101.543	25.7123	27.8296	41.3378	40.2409
HIS7	II	complement(714807..716465)	134.379	102.808	147.453	164.667	149.976	141.3	151.987	184.177
ARO4	II	complement(716882..717994)	473.46	427.952	471.079	458.01	511.429	452.02	428.893	476.091
SPO23	II	719033..720604	1.41816	2.29543	2.07485	1.82926	2.27735	2.10452	1.30538	2.89851
MRPS5	II	721390..722313	25.3334	22.9106	27.9453	36.4967	39.2981	34.0139	45.2495	37.9995
DUT1	II	722611..723054	114.229	106.194	123.659	101.27	90.4215	83.0269	88.3907	74.2506
SRB6	II	723270..723635	59.3882	67.0416	39.3597	52.8551	59.3872	54.8801	56.0669	42.4742
TRS20	II	complement(723736..724263)	33.7779	39.1823	41.1825	34.6577	40.6818	38.0419	53.9246	50.7626
MTC4	II	724456..726540	14.0336	10.7301	16.556	17.804	15.8212	16.6605	19.3149	19.5396
YBR255C-A	II	complement(726618..727074)	111.314	126.576	119.804	87.8596	90.8737	96.9967	97.5148	73.8366
RIB5	II	complement(727386..728102)	260.012	229.154	236.929	219.489	438.673	434.384	384.938	417.18
POP4	II	728885..729724	42.4637	49.2578	32.0341	36.723	26.1803	35.1648	28.0935	32.227
SHG1	II	complement(729734..730162)	27.2822	30.2804	20.9081	18.281	28.6114	26.44	21.525	19.3679
YBR259W	II	730387..732453	14.6951	12.4529	13.5442	14.2914	17.4435	21.2642	13.0301	16.468
RGD1	II	complement(732639..734639)	21.7252	22.1206	20.7827	31.7464	27.9867	30.4684	28.5862	30.8077
TAE1	II	complement(734832..735530)	62.5906	54.7199	68.0484	79.2856	61.8251	63.2181	54.6773	59.0502
MIC12	II	complement(735720..736040)	72.0543	77.1894	62.659	88.7682	89.2212	78.7691	68.7213	70.9728
SHM1	II	736264..737736	207.535	193.2	214.971	249.173	185.406	184.971	195.732	206.706
YPT10	II	complement(737770..738369)	32.5112	34.0795	22.6504	27.8846	55.831	53.563	33.7733	31.2698
TSC10	II	738582..739544	94.9149	90.6788	73.3844	80.3529	77.803	81.4684	72.4504	63.458
REI1	II	739841..741022	145.464	116.007	141.651	159.24	40.2393	40.5841	45.1382	56.2357
SLM6	II	complement(739936..740388)	0	0	0	0	0	0	0	0
MRPL37	II	741299..741616	72.734	73.3787	74.3617	66.5877	72.372	79.5122	79.8557	68.271
SDH8	II	complement(742160..742576)	167.067	192.103	209.883	162.368	139.815	162.638	150.705	140.762
BIT2	II	complement(742761..744398)	8.33621	8.22431	10.7859	11.1717	7.9618	8.36742	12.058	11.7814
EFM2	II	744852..746111	29.4149	23.2924	28.2591	33.8184	16.0329	12.1905	15.879	19.7829
HSM3	II	complement(746361..747803)	25.6846	23.3393	29.761	30.4354	37.3914	45.5256	39.818	43.278
UBX7	II	complement(748061..749371)	42.5122	32.8455	46.6484	46.4611	54.6148	64.5294	55.5666	61.5378
CHK1	II	749594..751177	17.9445	21.5655	29.5141	24.9206	25.184	29.5384	28.1768	28.4271
RIF1	II	complement(751356..757106)	8.67354	7.40381	10.8703	11.1368	8.53715	7.97142	10.2585	11.4649
PPS1	II	complement(757620..760043)	51.388	46.6435	56.5139	59.6387	47.1553	52.3503	56.9308	51.5266
YBR277C	II	complement(760215..760616)	9.01164	7.77934	4.05679	4.55206	5.08884	6.46612	7.6569	11.3345
DPB3	II	760294..760899	47.3643	39.6966	31.3966	23.7261	27.4281	44.4539	29.6294	29.6333
PAF1	II	761257..762594	84.7666	84.3223	57.6925	70.9229	95.5585	102.612	67.2898	84.5346
SAF1	II	complement(762784..764697)	15.5786	17.3445	18.4611	23.9019	28.4572	33.3349	35.1121	34.0285
DUG2	II	complement(764970..767606)	13.5265	12.6803	23.5007	21.8096	26.1824	25.5395	31.0298	45.5351
MRPL27	II	768240..768680	39.1778	46.9121	41.9109	47.4228	57.9851	65.9089	57.583	62.6003
SSH1	II	complement(768943..770415)	224.94	231.742	212.019	214.743	196.864	207.752	215.235	213.985
YBR284W	II	771239..773632	6.16934	5.42619	6.47154	6.11505	6.5157	5.92249	8.2502	9.06857
YBR285W	II	773922..774356	5.12492	5.53014	3.74903	6.00961	7.64204	10.3215	4.12769	6.16153
APE3	II	774700..776313	711	782.345	1002.68	952.379	691.57	749.331	908.261	844.766
YBR287W	II	776571..777854	304.494	287.587	343.355	263.251	379.987	387.036	388.155	353.82
APM3	II	complement(778012..779463)	46.0608	49.8684	43.2417	40.8691	50.8963	52.2415	47.8741	50.3935
SNF5	II	779667..782384	15.2765	11.5944	16.5003	17.601	16.7466	19.301	21.234	20.9057
BSD2	II	782591..783556	60.003	50.3037	57.3998	48.4409	72.5318	80.4815	57.0899	81.2959
CTP1	II	complement(783673..784572)	63.1647	52.1216	39.8647	31.9511	44.8921	31.5076	44.4611	36.9281
YBR292C	II	complement(784702..785073)	2.24732	0.64667	1.46132	2.10821	1.37481	0	0	0.720502
VBA2	II	787006..788430	33.2446	32.5813	41.3906	28.8019	21.8927	23.2162	21.7805	26.8967
SUL1	II	789235..791814	115.571	77.4831	81.5414	50.4598	363.154	330.647	129.844	187.723
PCA1	II	792849..796499	65.0301	64.769	68.7887	51.6249	41.1132	50.2906	31.2641	40.7436
PHO89	II	complement(796798..798522)	19.7087	17.8503	36.8709	21.3681	5.18841	4.10969	27.0633	10.5657
YBR296C-A	II	complement(800123..800242)	0	0	0	0	0	0	0	0
MAL33	II	800523..801929	11.8835	7.00996	9.27266	7.24613	12.1769	9.40527	11.4854	13.7157
MAL31	II	complement(802631..804475)	22.0518	5.73696	14.8793	4.2507	9.7019	9.47791	15.015	12.0576
YBR298C-A	II	complement(805035..805256)	0	0	0	0	0	0	0	0
MAL32	II	805351..807105	0.63514	2.05608	2.32312	1.19165	2.3313	2.15437	2.19236	2.74899
YBR300C	II	complement(808600..809097)	0	0	0.545793	0	0	1.42354	0	0
PAU24	II	809057..809419	0	1.32541	2.24632	0	0	0	0.706629	0
COS2	II	complement(810340..811479)	174.534	106.353	53.1688	37.8369	113.501	12.8518	55.1263	1.64578
YCL076W	III	1392..2135	0	0	0	0	0	0	0	0
YCL075W	III	2126..2566	0	0	0	0	0	0	0	0
YCL074W	III	2824..3750	0	0	0	0	0	0	0	0
GEX1	III	complement(6479..8326)	0	0	0.14708	0.14146	0	0	0	0
VBA3	III	9706..11082	0	0	0	0	0	0	0	0.194645
YCL068C	III	complement(11503..12285)	3.20308	1.84338	4.85985	1.66934	2.93925	6.94134	5.24151	3.42307
HMLALPHA2	III	complement(12386..13018)	45.7843	56.2449	29.628	30.1478	36.3575	48.1574	22.2873	30.9099
HMLALPHA1	III	13282..13809	0	0	0	0	0	0	0	0
YCL065W	III	13751..14119	0	0	0	0	0	0	0	0
CHA1	III	complement(15798..16880)	8.74857	8.21862	9.03506	8.20704	16.2921	13.7464	16.1057	12.8692
VAC17	III	17290..18561	20.1552	20.425	37.3945	26.3062	22.5157	23.4078	30.2484	26.3391
MRC1	III	complement(18816..22106)	10.5845	11.5493	10.489	10.247	10.4897	12.9247	14.0295	12.8679
KRR1	III	complement(22429..23379)	105.782	96.6292	101.748	88.5139	51.6269	47.4603	52.0565	51.5761
FYV5	III	complement(23523..23981)	134.173	120.543	103.037	101.947	45.1261	33.9788	39.1186	50.8024
ADF1	III	23584..23925	0	0	5.56325	0	0	6.90957	9.75024	0
MIC10	III	complement(24032..24325)	409.471	462.303	367.953	300.542	241.798	238.719	335.029	193.271
PRD1	III	24768..26906	108.392	114.039	164.303	145.803	153.142	162.178	177.84	172.294
PEX34	III	complement(26925..27359)	53.1711	39.817	43.7387	44.4712	31.156	36.3968	40.6872	35.1207
KAR4	III	27929..28936	27.6456	27.2063	28.5826	28.0091	37.5454	35.6336	26.2105	28.1853
SPB1	III	31449..33974	163.384	126.09	114.059	128.225	35.634	29.7489	54.7335	46.6872
PBN1	III	complement(34143..35393)	50.5656	44.0356	74.5236	63.1082	84.2161	102.57	106.211	95.3412
LRE1	III	35865..37616	14.4742	12.6322	17.2205	11.9369	19.85	23.4689	26.939	26.6191
APA1	III	complement(37836..38801)	152.892	150.413	169.667	214.872	198.801	198.391	275.359	259.703
YCL049C	III	complement(39786..40724)	65.5863	70.4519	71.2076	74.333	59.6395	59.1398	67.4729	71.0742
YCL048W-A	III	41488..41727	23.2223	26.0608	29.4455	13.0709	5.32738	6.8923	5.34388	4.46711
SPS22	III	42165..43556	1.60154	1.72817	2.53841	1.878	1.10222	1.01857	0.921359	1.34784
POF1	III	complement(43661..44437)	37.6578	43.654	41.2779	34.3175	65.4919	64.4751	45.227	41.739
EMC1	III	complement(44623..46905)	86.542	74.9185	134.533	95.9564	105.4	97.0899	129.882	124.21
YCL046W	III	46640..46963	8.60086	13.3645	25.1671	19.3643	20.5203	16.0456	26.9173	36.3987
MGR1	III	complement(47111..48364)	125.112	165.745	73.0448	59.8302	180.468	182.978	56.2514	48.9459
PDI1	III	complement(48653..50221)	3297.66	3503.39	1644.86	1175.3	4214.15	4606.41	1193.11	1096.71
YCL041C	III	complement(50133..50627)	9.57041	7.77571	4.9419	6.86553	8.26552	10.9799	8.80931	3.24881
YCL042W	III	50584..50943	14.7075	9.35516	13.5902	8.71394	23.4405	23.6307	24.2256	15.6349
GLK1	III	50838..52340	272.364	227.117	401.287	243.677	643.284	787.534	508.234	411.937
GID7	III	52645..54882	22.911	20.8529	36.0706	28.1509	38.1629	37.2728	41.6049	36.7668
ATG22	III	complement(54941..56527)	65.6722	74.8817	77.9276	47.6055	44.1498	53.3069	44.4482	40.8711
SRO9	III	complement(57374..58678)	33.5255	33.3652	33.533	38.6619	28.0208	26.6185	29.0904	19.9223
GFD2	III	59026..60726	38.3352	26.1633	45.8601	50.1013	12.4775	13.0587	17.3417	16.5449
GRX1	III	complement(60841..61173)	362.352	407.437	451.375	340.707	390.867	449.906	510.702	386.345
LSB5	III	61658..62722	67.7699	48.3381	72.7365	64.3113	98.6842	105.617	101.639	93.3689
MXR2	III	complement(62776..63282)	222.604	170.813	225.164	190.779	120.544	130.505	150.261	139.564
STE50	III	63441..64481	21.9508	27.7304	44.3869	36.1616	29.7228	37.4551	43.3671	40.9378
RRP7	III	complement(64675..65568)	56.731	62.1584	77.5282	81.5835	59.209	58.1517	64.5569	65.9574
HIS4	III	complement(65934..68333)	292.949	250.284	453.234	308.909	647.703	585.353	695.025	660.239
BIK1	III	complement(68599..69921)	15.7975	15.2737	19.9282	20.3523	24.3538	23.5772	16.48	23.0953
RNQ1	III	70150..71367	90.8301	93.6174	129.208	121.051	141.504	132.899	138.783	136.654
FUS1	III	71803..73341	2.89713	4.37668	4.23867	4.92601	5.15084	4.29929	4.33344	3.30897
HBN1	III	complement(73405..73986)	65.597	59.5203	89.2005	109.149	56.2396	97.0403	107.979	122.04
FRM2	III	complement(74704..75285)	2.87286	4.54669	3.26913	0.898344	3.0756	4.06026	3.96659	4.60527
AGP1	III	complement(76018..77919)	804.942	713.715	992.044	539.467	824.282	750.791	679.566	449.67
YCL023C	III	complement(78949..79296)	0.800769	0.691268	0	0	0	0	2.21126	0.770192
KCC4	III	79162..82275	7.60654	6.56638	7.24463	5.54066	9.19718	10.6999	15.733	12.9107
YCL022C	III	complement(81570..82085)	0	0	0.526753	0	1.98228	0	2.48553	0.519432
tE(UUC)C	III	complement(82462..82533)	0	0	0	0	0	0	0	0
YCL021W-A	III	83620..83997	6.63495	9.54608	6.47154	11.0653	8.79441	7.50182	9.50023	6.38159
YCL020W	III	85102..86418	0.634778	0.913292	0	0	4.65994	5.74171	0	0.407026
YCL019W	III	85102..90415	54.9678	55.9181	30.0812	15.1055	123.165	127.338	26.2155	22.6004
SUP53	III	90859..90972	0	0	0	0	0	0	0	0
LEU2	III	91324..92418	292.41	251.326	363.399	183.828	315.031	358.669	331.467	245.752
NFS1	III	complement(92777..94270)	192.307	188.23	212.131	189.677	157.639	152.635	160.531	143.342
DCC1	III	complement(94621..95763)	14.872	15.3639	19.024	17.3821	18.1215	21.708	24.6856	22.7459
BUD3	III	96281..101191	11.4055	11.9521	15.4969	12.8819	13.6943	14.4835	14.5202	15.2815
YCL012C	III	complement(101317..101788)	149.311	159.78	166.438	149.751	54.2999	65.9327	63.3349	74.121
GBP2	III	complement(102075..103358)	147.147	100.983	157.918	185.884	144.785	143.367	161.615	166.16
SGF29	III	complement(103571..104350)	30.7249	22.2056	33.8014	33.5152	52.1264	56.0473	40.4491	38.1423
ILV6	III	complement(104619..105548)	840.797	865.503	917.998	743.777	902.149	829.363	827.164	829.442
STP22	III	complement(105696..106853)	64.493	58.3745	75.5795	60.7267	70.4429	66.3211	71.3256	69.2055
YCL007C	III	complement(106974..107366)	17.727	8.56961	8.991	9.31261	5.85606	3.60775	8.48494	6.13802
VMA9	III	107023..107417	519.678	664.252	453.008	436.875	460.747	471.55	493.37	397.211
snR43	III	complement(107504..107712)	0	0	0	0	0	0	0	0
LDB16	III	108021..108791	50.9626	55.2261	59.931	36.958	36.4833	38.6183	37.2616	36.1541
PGS1	III	109105..110670	11.0328	10.5994	16.1417	15.191	13.8798	18.5605	15.5607	16.9442
YCL002C	III	complement(110808..111675)	73.8892	66.8225	65.5489	48.1907	42.9419	46.247	44.6943	37.5643
RER1	III	111916..112482	263.923	258.805	189.352	196.871	185.359	210.885	164.671	136.141
YCL001W-A	III	113080..113541	3.61906	0.520695	0	1.13168	0.553494	2.55744	1.11042	2.32058
YCL001W-B	III	113770..114024	1.09281	2.83013	0	2.05034	1.0028	0.926695	0	0
YCR001W	III	115685..115999	0	4.58212	4.31436	1.6598	1.62358	2.25055	1.62861	3.40351
CDC10	III	complement(117380..118348)	129.412	134.555	142.775	152.696	175.49	165.098	173.122	171.769
MRPL32	III	118620..119171	35.8431	40.0935	43.8236	35.5188	36.5968	42.3812	50.186	46.1278
YCP4	III	complement(119575..120318)	172.669	182.684	263.402	236.12	213.095	243.613	292.017	267.666
CIT2	III	complement(120946..122328)	120.494	112.366	216.776	129.859	138.489	120.802	219.041	184.886
YCR006C	III	complement(122530..123003)	4.70325	2.03005	3.44057	2.20606	6.47378	5.48393	5.41152	6.22003
SUF2	III	complement(123577..123648)	0	0	0	0	0	0	0	0
YCR007C	III	complement(126011..126730)	6.57965	11.3598	9.06016	11.6186	12.0754	9.84614	10.6878	10.051
tN(GUU)C	III	127716..127789	0	0	0	0	0	0	0	0
SAT4	III	128470..130281	40.293	35.7124	52.6509	47.1765	57.437	54.2516	65.4006	55.0254
RVS161	III	complement(130745..131542)	142.128	133.846	172.688	150.365	213.416	247.56	190.612	194.806
ADY2	III	complement(132273..133124)	0.981224	1.69409	2.23314	1.84097	2.70121	1.38678	2.10745	2.51668
ADP1	III	complement(133724..136873)	60.4222	69.8009	55.4827	52.0347	90.0277	98.799	75.7304	71.0483
PGK1	III	137746..138996	5230.09	4984.67	6773.83	5352.07	7593.76	8199.92	6513.13	6219.25
YCR013C	III	complement(138402..139049)	3931.45	3839.33	2114.88	1951.76	2514.53	2903.15	2310.14	1749.21
POL4	III	complement(139185..140933)	14.3397	18.7057	15.0744	14.0499	14.4744	12.9706	15.8392	15.3246
YCR015C	III	complement(141217..142170)	10.2237	9.83426	21.0834	13.7012	12.33	15.1098	12.906	15.1713
snR33	III	complement(142364..142546)	0	0	0	0	0	0	0	0
SUF16	III	complement(142701..142771)	0	0	0	0	0	0	0	0
YCR016W	III	143634..144506	129.279	132.818	83.752	105.705	43.3514	37.8958	51.7126	45.4387
CWH43	III	complement(144773..147634)	96.6866	96.1572	95.0652	86.4087	109.273	113.695	92.3136	95.5231
SRD1	III	complement(148238..148903)	15.4815	11.5585	7.75419	7.8504	7.29516	10.6445	14.6355	11.6708
tM(CAU)C	III	149920..149991	0	0	0	0	0	0	0	0
tK(CUU)C	III	complement(151284..151356)	0	0	0	0	0	0	0	0
YCR018C-A	III	complement(151608..151862)	5.46407	1.88675	6.3954	7.17619	0	3.70678	3.01772	2.10217
MAK32	III	152837..153928	23.9879	20.4873	24.8905	26.0939	22.7146	25.9678	24.4292	23.0719
PET18	III	complement(154012..154659)	23.2223	24.1304	14.2614	10.489	8.68166	16.7749	11.8753	12.8223
MAK31	III	complement(154830..155096)	112.72	114.424	100.782	110.638	72.7876	76.999	65.3274	83.3192
HTL1	III	155320..155556	21.1646	26.3907	12.6154	16.5455	18.3424	13.9591	14.07	24.8801
HSP30	III	complement(156109..157107)	37.3789	53.2172	83.7997	71.1769	26.109	30.5142	37.7442	60.903
YCR022C	III	complement(157421..157765)	0	1.39456	0	1.51547	0.741201	0.684949	1.48699	0
YCR023C	III	complement(158538..160373)	37.1861	40.3556	32.5692	24.2054	51.115	55.473	39.5377	40.1456
SLM5	III	complement(160744..162222)	20.7258	19.8434	15.2534	19.6196	34.7523	34.6712	28.4429	28.2706
YCR024C-B	III	complement(162599..162865)	1459.09	1537.97	1091.29	996.718	710.637	754.059	833.885	617.365
PMP1	III	complement(162945..163067)	2.26559	1.95578	2.20979	2.12535	0	1.9212	2.08542	4.35816
YCR025C	III	complement(163446..163856)	6.78024	6.43838	7.27458	2.54422	4.35523	3.44974	3.12051	4.56493
NPP1	III	complement(164111..166339)	24.1287	20.2896	36.3382	31.9003	28.3362	40.0737	34.408	37.9975
RHB1	III	complement(167370..167999)	21.2318	24.0561	32.7891	30.7063	36.5306	34.8835	41.9367	35.3115
tQ(UUG)C	III	complement(168301..168372)	0	0	0	0	0	0	0	0
FEN2	III	complement(170886..172424)	41.8273	45.3299	55.8092	49.9395	32.2343	38.233	31.6674	31.5223
RIM1	III	complement(172950..173440)	218.563	233.486	189.864	176.201	225.004	247.312	176.662	186.568
SYP1	III	complement(173826..176438)	45.9647	56.7109	63.9724	60.6274	69.5802	76.4178	67.3415	67.4939
snR65	III	177183..177282	0	0	0	0	0	0	0	0
RPS14A	III	complement(177500..178220)	3894.62	4062.81	3818.4	3944.01	3730.1	3212.41	4161.72	3887.03
snR189	III	complement(178610..178798)	0	0	0	0	0	0	0	0
BPH1	III	179520..186023	11.8254	9.50557	11.3252	10.6513	12.5026	13.2614	10.9244	11.2502
SNT1	III	186489..190169	34.7483	30.9769	25.6963	27.2	26.9539	25.9354	29.6156	26.5769
ELO2	III	190592..191635	318.172	315.909	303.047	313.502	195.705	202.581	209.087	222.072
RRP43	III	complement(191834..193018)	82.0718	79.984	56.884	64.1964	82.0013	99.5083	50.2189	54.2839
RBK1	III	193297..194298	100.954	109.957	118.542	125.752	108.207	122.87	108.286	138.561
PHO87	III	complement(194414..197185)	47.2489	48.4246	45.3008	44.0412	37.6376	37.5944	37.8467	45.9281
BUD5	III	complement(197621..199549)	4.62279	4.73889	6.05889	6.91152	6.4956	7.71766	9.04221	7.78097
YCR038W-A	III	199293..199418	0	0	0	0	0	0	0	0
MATALPHA2	III	complement(199546..200178)	60.312	47.5042	21.0402	26.8439	40.3972	52.2639	30.3917	34.2973
MATALPHA1	III	200442..200969	0	0	0	0	0	0	0	0.507626
YCR041W	III	200911..201243	9.20524	21.6722	5.71361	7.06536	6.9112	11.3541	9.24347	2.41466
TAF2	III	complement(201174..205397)	19.8577	15.5476	24.8382	22.7132	20.0382	24.6153	19.8574	24.3661
YCR043C	III	complement(206261..206644)	211.904	224.9	206.685	209.679	154.494	144	169.668	156.349
PER1	III	complement(206877..207950)	85.6242	90.0424	65.2939	63.0422	73.3334	80.7493	60.1858	59.1456
RRT12	III	complement(208135..209610)	36.4383	29.6627	25.4126	21.7849	22.1758	24.4953	13.9028	14.164
YCR045W-A	III	208751..209101	0	0	0	0	0	0	0	0
IMG1	III	complement(209914..210423)	102.178	85.8473	74.6131	91.2401	99.2774	108.887	98.0759	93.021
BUD23	III	complement(210718..211545)	98.6107	24.1142	62.3706	116.502	46.3251	47.9464	57.3112	48.2319
YCR047W-A	III	211301..211507	0	0	0	0	0	0	0	0
YCR049C	III	complement(211871..212317)	4.98734	2.15267	9.72903	11.6966	6.86482	6.34382	3.44304	4.7969
ARE1	III	211929..213761	41.9598	30.8412	47.4509	36.3675	34.179	31.7139	29.387	31.7304
YCR050C	III	complement(213464..213772)	38.779	45.1539	8.79627	8.46014	14.896	18.354	4.15059	6.9392
YCR051W	III	214071..214739	116.216	33.4412	98.7273	154.741	93.6473	87.2465	101.989	101.361
RSC6	III	214994..216445	44.5254	31.147	46.4239	68.9554	51.4247	57.1239	59.1802	65.3454
THR4	III	216697..218241	253.957	226.859	338.48	332.314	357.173	336.336	344.665	386.167
CTR86	III	complement(218376..220067)	16.305	15.6393	24.4174	28.274	14.8109	13.9662	16.8275	15.9992
PWP2	III	complement(220457..223228)	61.8256	52.0695	67.3629	83.2728	24.9995	22.5907	30.9066	28.6205
YIH1	III	complement(223454..224230)	156.011	116.101	152.868	145.345	70.0993	55.6554	70.9766	71.0598
TAH1	III	224399..224734	77.9606	87.3466	76.0406	80.1371	53.2738	68.923	65.6534	77.3768
YCR061W	III	225563..227458	19.6949	21.6962	19.4965	17.9242	32.0992	29.0399	24.4871	23.0424
SUP61	III	227942..228042	0	0	0	0	0	0	0	0
YCR064C	III	complement(228095..228505)	8.13628	7.02368	5.2906	6.36054	6.22176	2.29983	6.24103	0
BUD31	III	228318..228791	7.64279	5.07513	12.6154	11.5818	11.8686	9.97077	11.3642	9.61277
HCM1	III	229310..231004	35.5116	37.8937	45.7017	45.3433	39.0738	37.2236	44.6427	42.3783
RAD18	III	231500..232963	7.80422	9.03747	10.3969	9.64248	12.5761	10.8146	14.1919	12.0832
SED4	III	complement(233125..236322)	37.3823	40.921	49.7204	44.5506	50.7751	49.9511	47.1625	51.2922
ATG15	III	237214..238776	19.4336	16.4684	33.2148	28.0987	28.14	33.1102	28.2272	27.2657
CPR4	III	239055..240011	159.571	191.293	148.825	143.138	185.707	205.689	157.603	161.04
IMG2	III	complement(240103..240543)	39.8097	34.3659	44.9926	42.6805	59.1448	46.0826	57.583	61.9926
RSA4	III	complement(240805..242352)	58.1458	42.2691	48.9881	67.2122	16.519	17.8604	24.5239	20.9504
SSK22	III	complement(242588..246583)	16.8763	15.7725	21.0179	18.5139	11.9026	9.46176	10.2063	13.1465
SOL2	III	246963..247910	89.9497	60.1403	83.4337	94.5849	131.903	142.333	93.6194	95.2795
ERS1	III	complement(248033..248815)	24.9128	29.1869	20.4808	18.3627	34.6178	36.2157	33.087	26.3577
YCR075W-A	III	248975..249202	52.5558	43.2588	50.0693	45.8629	33.6466	46.6396	52.8763	36.4422
FUB1	III	complement(249293..250045)	37.0077	29.7107	39.3449	36.4527	36.6762	45.8179	35.0865	42.3575
PAT1	III	complement(250238..252628)	61.8873	58.6563	88.328	84.2967	83.8478	82.6236	92.368	87.4366
PTC6	III	252845..254173	51.7915	44.5282	67.9	50.7494	49.8345	56.7209	50.3748	44.1669
SRB8	III	254371..258654	5.26893	5.33457	7.86736	7.56673	7.10318	6.8399	8.92144	8.75904
YCR081C-A	III	complement(258415..258651)	0	0	0	0	0	0	0	0
AHC2	III	258883..259269	95.7695	79.5654	100.434	105.378	97.7926	96.4769	112.677	108.042
TRX3	III	259578..259961	167.636	163.506	225.088	190.617	93.2292	113.846	113.557	113.074
TUP1	III	complement(260311..262452)	119.169	112.082	152.906	132.174	162.12	147.83	140.947	138.393
YCR085W	III	262916..263269	0	2.03865	0	2.21541	2.88943	2.0026	1.44919	0
CSM1	III	263392..263964	19.9396	26.869	23.7177	24.18	23.6525	26.3938	22.8304	20.1137
YCR087W	III	263976..264491	77.2277	71.3292	87.441	88.1527	32.2121	23.8139	51.6989	44.6711
YCR087C-A	III	complement(264006..264467)	0	0	0	0	0	0	0	0
ABP1	III	265068..266846	62.1872	65.3126	95.7963	112.855	126.492	145.185	120.828	145.238
FIG2	III	267434..272263	6.17338	7.0724	9.6229	8.82219	6.56493	7.24089	7.7005	8.82324
YCR090C	III	complement(272315..272863)	69.0324	59.1544	49.014	49.998	55.4281	55.5258	52.7964	51.7501
KIN82	III	274404..276566	2.19018	2.44676	3.39285	4.23007	8.27555	7.42899	10.08	10.4088
MSH3	III	complement(276764..279820)	9.66267	7.71181	12.0032	11.8865	13.2165	13.2957	13.5931	15.9571
CDC39	III	280117..286443	19.4235	17.6799	29.1265	27.8483	29.6656	30.6636	39.5685	36.8976
CDC50	III	286762..287937	25.355	28.4337	31.4332	30.6766	40.2272	41.394	30.9727	36.0104
OCA4	III	complement(288170..289258)	30.1954	22.7528	25.9575	17.764	32.1698	32.7662	25.9097	30.5191
YCR095W-A	III	289639..289797	0	0	0	0	0	0	1.61325	0
HMRA2	III	complement(293179..293538)	0	0	0	0	0	0	0	0
HMRA1	III	293835..294321	122.146	108.6	90.6016	83.7087	114.098	129.008	100.313	111.854
YCR097W-A	III	294439..294705	0	0	0	0	0	0	0	0
tT(AGU)C	III	295484..295556	0	0	0	0	0	0	0	0
GIT1	III	complement(297049..298605)	499.347	459.492	285.247	99.2281	176.225	207.774	40.3623	33.74
YCR099C	III	complement(300832..301299)	30.3676	27.243	29.039	37.4253	26.7735	19.6923	23.5679	33.7897
YCR100C	III	complement(301271..302221)	17.5816	19.9835	24.008	24.1901	14.5201	14.412	13.7559	29.0292
YCR101C	III	complement(302482..303030)	4.06073	6.57271	16.8331	11.9043	6.05517	9.03908	7.47559	14.1581
YCR102C	III	complement(304361..305467)	3.77599	5.21542	7.85705	7.55681	3.00297	4.69626	6.25625	5.08452
YCR102W-A	III	306735..306932	0	1.21496	0	1.32029	2.58297	0	0	0
PAU3	III	307801..308175	2.22934	0	0	0.697115	0.681905	1.26031	1.36803	0.714738
ADH7	III	309070..310155	33.1014	22.5941	22.5253	22.6274	63.8109	52.6578	61.6465	30.8502
RDS1	III	310958..313456	8.80942	8.18235	10.4415	8.89178	15.349	14.7515	11.1881	11.9051
AAD3	III	313890..314981	35.9818	39.4326	31.8599	27.0515	37.2331	37.0042	29.8318	22.581
YCR108C	III	complement(315997..316188)	0	0	0	0	0	0	0	0
COS7	IV	1802..2953	38.462	43.2258	46.4805	30.408	42.3971	51.8974	31.618	28.8501
YDL247W-A	IV	3762..3836	0	0	0	0	0	0	0	0
MPH2	IV	5985..7814	0	0	0	0	0	0	0	0
SOR2	IV	complement(8683..9756)	0	0	0	2.92087	0	0	0	0
HXT15	IV	complement(11657..13360)	17.4985	17.6468	9.57059	8.59121	29.7133	35.6403	8.58031	8.96568
THI13	IV	16204..17226	3.26883	2.58668	6.11096	2.29987	1.74976	1.84796	2.25665	2.09601
AAD4	IV	complement(17577..18566)	16.326	17.4954	16.473	11.6186	7.74892	10.5025	10.623	10.5586
YDL242W	IV	18959..19312	0.787197	0.679551	0.76781	1.47694	2.88943	3.33767	2.89838	2.27141
YDL241W	IV	20635..21006	2.24732	0	2.19197	0.702737	5.49923	3.81141	5.51626	7.20502
YDL240C-A	IV	complement(22471..22608)	0	0	0	0	0	0	0	0
LRG1	IV	22823..25876	7.66473	7.64061	8.63296	11.6414	14.1505	14.392	13.0185	10.9703
ADY3	IV	complement(26403..28775)	11.8607	11.8608	10.6523	9.36391	15.8407	15.3356	16.5383	11.1819
GUD1	IV	complement(28985..30454)	10.8055	10.9644	17.0109	15.8274	13.5685	18.8081	16.5769	14.0395
AIM6	IV	30657..31829	93.3644	103.361	113.31	88.4766	97.4462	110.398	98.6226	92.5412
PHO13	IV	32296..33234	223.468	238.255	234.175	212.42	255.714	271.036	172.37	173.832
YPD1	IV	complement(33415..33918)	110.582	128.395	92.2195	95.9571	171.491	151.912	115.021	127.632
GYP7	IV	complement(34237..36477)	37.1806	34.7799	52.8812	48.7607	62.3026	70.2279	73.9416	100.824
MFG1	IV	36797..38173	10.9281	12.5784	17.9624	17.8455	21.9131	24.197	26.8242	29.3915
OST4	IV	38487..38597	2.51052	0	0	0	0	2.1289	2.31087	0
BRE4	IV	complement(38867..42244)	34.9778	29.9099	45.5422	37.9977	30.8099	30.7801	29.9181	30.3097
PTP1	IV	42700..43707	16.5874	20.5241	23.1897	26.1937	31.7106	31.8827	32.3178	32.4397
SSB1	IV	44065..45906	1634.19	1594.08	2159.68	1894.5	1302.17	1165.5	1223.63	1443.59
YDL228C	IV	complement(45277..45918)	1502.72	1454.98	681.205	987.444	583.921	437.279	505.421	410.39
HO	IV	complement(46271..48031)	7.9122	7.37666	9.5695	7.86778	4.79192	3.62311	8.15693	5.78365
GCS1	IV	complement(51115..52173)	56.5756	63.8316	76.9985	91.0891	123.149	118.935	114.084	134.393
SHS1	IV	52445..54100	36.348	35.8808	37.7507	41.0439	48.6413	49.9442	41.8217	58.7522
WHI4	IV	complement(54397..56346)	64.7367	68.5908	83.4928	69.5775	70.6821	74.1642	75.2418	71.7487
HBT1	IV	complement(57265..60405)	12.0658	10.8754	21.5471	20.6405	10.9906	12.0373	14.7812	15.1037
FMP45	IV	complement(60872..61801)	14.9821	15.2614	45.8853	30.0772	27.4962	31.2536	49.0947	36.3133
YDL221W	IV	62011..62562	33.8238	17.8678	19.696	17.9962	25.0155	17.1237	17.658	15.5378
CDC13	IV	complement(62244..65018)	7.12988	7.28185	9.50092	8.85525	8.93849	11.5812	9.98295	9.36886
DTD1	IV	65242..65765	52.9038	51.5109	35.4006	51.3603	65.481	68.3361	56.6239	61.5337
YDL218W	IV	66493..67446	9.05524	12.8602	6.55294	7.94668	6.16502	7.92645	6.18411	5.33806
TIM22	IV	complement(67983..68606)	34.8335	38.5515	40.0738	50.2727	39.3407	37.8698	30.8301	39.0872
RRI1	IV	complement(68997..70319)	8.42533	7.63686	8.42328	7.70621	12.95	15.8967	13.7656	15.3968
GDH2	IV	complement(70640..73918)	33.5693	33.3073	46.9172	34.5209	47.5711	53.1133	48.1096	44.4668
PRR2	IV	complement(74446..76545)	11.5448	8.47692	2.84748	2.24073	14.1252	11.7028	5.61871	5.2329
NOP6	IV	complement(77289..77966)	264.282	204.725	170.379	180.834	78.8264	71.1013	112.742	99.2252
SHR3	IV	78426..79058	426.586	428.678	313.026	286.197	333.277	324.783	241.108	245.585
YDL211C	IV	complement(79294..80412)	14.1949	14.6186	11.4163	10.5128	25.1373	21.1177	10.3153	13.4133
tG(GCC)D1	IV	83548..83618	0	0	0	0	0	0	0	0
UGA4	IV	84270..85985	17.2137	15.2804	31.5205	13.8631	9.38812	8.53791	11.5099	10.3087
CWC2	IV	complement(86207..87226)	18.3046	12.9714	22.9169	29.4736	15.2927	14.8271	19.6152	21.5472
NHP2	IV	87512..87982	652	584.804	383.181	460.673	247.571	215.235	282.647	258.922
GLE1	IV	88248..89864	60.6624	60.5494	46.7296	49.3089	43.9633	39.3115	46.6375	45.9143
YDL206W	IV	90176..92464	17.4091	21.2291	20.0677	13.9332	31.3918	31.8999	22.5241	28.9221
HEM3	IV	complement(92762..93745)	52.9582	48.8945	61.0456	71.7306	71.4649	64.8404	70.6435	75.4506
RTN2	IV	94605..95786	14.8528	15.0605	34.493	30.9632	34.3981	57.7773	58.8098	37.1881
ACK1	IV	complement(96082..97953)	15.3327	13.6215	20.4725	21.0866	21.3095	22.0907	23.8419	25.3423
MRPL11	IV	98475..99224	34.5548	28.2258	31.8918	33.8101	50.461	41.5901	52.3273	47.5301
TRM8	IV	99561..100421	75.7355	68.173	65.9781	87.1394	55.2414	48.5789	54.2208	53.5431
MGT1	IV	complement(100501..101067)	61.9262	61.0949	47.9373	50.255	41.4916	47.0948	45.2392	53.889
YDL199C	IV	complement(101290..103353)	9.0459	11.0723	15.6709	13.5522	15.6105	17.059	18.7657	18.1801
GGC1	IV	complement(103649..104551)	278.051	276.525	232.674	207.571	467.535	417.398	359.052	320.267
ASF2	IV	complement(104917..106494)	6.53403	7.31745	8.78456	9.60853	12.4778	14.0766	17.0679	15.9661
YDL196W	IV	106741..107070	0	0.728973	0	0	0.774892	0	0.777292	1.6244
SEC31	IV	107208..111029	98.868	107.881	94.7974	92.8849	173.554	173.49	123.354	126.51
SNF3	IV	111580..114234	5.4579	4.25852	8.29235	5.21852	6.35674	7.12037	9.56464	8.27804
NUS1	IV	114672..115799	53.3619	49.6904	24.3371	26.8834	105.414	110.821	35.2469	31.3648
ARF1	IV	116321..116866	893.676	873.246	628.735	698.552	1056.58	1065.55	726.298	800.644
RPL35A	IV	117664..118517	1667.4	1648.14	1584.4	1757.19	2035.85	1826.01	2227.29	2472.79
UFD2	IV	complement(118707..121592)	22.5947	23.0892	39.4616	35.9609	40.7584	44.8706	42.751	50.8935
RBS1	IV	122216..123589	25.3519	21.5349	30.8599	34.0567	31.6386	29.2374	30.0564	29.0655
PPH22	IV	complement(123865..124998)	109.599	109.25	105.702	121.949	151.083	145.452	140.694	140.631
YDL187C	IV	complement(125509..125838)	0.844448	0	0	0	0	0	0.777292	0
YDL186W	IV	125616..126449	9.02162	4.32664	2.93314	5.95557	5.51902	6.80021	4.30586	5.78475
YDL185C-A	IV	complement(126608..126835)	28.1112	14.7713	21.4583	16.052	10.094	17.6194	24.7506	14.1067
VMA1	IV	126787..130002	418.608	420.832	532.369	464.229	379.039	415.081	409.565	412.791
RPL41A	IV	complement(130407..130484)	0	0	0	0	0	0	0	0
YDL183C	IV	complement(130871..131833)	8.97061	6.2451	6.20945	7.60095	5.84187	8.58853	8.78993	8.07142
LYS20	IV	133437..134723	98.3024	99.4394	96.7262	89.5769	186.372	170.024	174.592	135.367
INH1	IV	135179..135436	146.895	183.684	121.153	130.709	139.751	143.799	168.022	139.208
YDL180W	IV	135896..137539	32.8841	29.7043	31.413	28.3044	32.5087	42.6906	47.8999	43.2038
PCL9	IV	138291..139205	40.2012	42.5912	30.8937	32.8558	58.4091	59.3997	44.5732	36.9086
DLD2	IV	139522..141114	88.341	99.2145	91.1134	125.54	137.087	132.024	108.689	103.98
YDL177C	IV	complement(141209..141721)	24.9877	20.6329	16.4248	22.4218	17.4464	18.4255	18.5005	19.3314
YDL176W	IV	142097..144223	13.1014	11.0837	16.1013	12.0447	12.6234	18.8868	12.5419	11.215
AIR2	IV	complement(144484..145518)	16.9624	15.1077	16.5446	17.6805	25.4479	23.9732	23.5441	31.5935
DLD1	IV	complement(145826..147589)	114.058	79.7779	117.104	126.263	220.199	231.485	209.684	206.034
PAR32	IV	148191..149078	117.994	101.047	136.821	135.419	161.549	154.611	151.94	172.95
YDL172C	IV	complement(148607..149086)	32.5112	37.5877	8.4939	15.794	15.9822	30.0307	17.1004	13.9597
GLT1	IV	complement(149203..155640)	58.7808	47.7909	61.935	67.4051	79.5185	56.5258	69.5651	67.3189
UGA3	IV	156318..157904	38.2795	34.2576	48.1267	50.9	47.6947	51.2223	43.64	47.4578
UGX2	IV	complement(158064..158735)	18.6608	10.3814	23.0549	18.6727	29.3006	32	37.0255	33.9022
SFA1	IV	159604..160764	110.891	105.258	168.093	166.173	134.795	153.264	164.818	170.835
NRP1	IV	complement(160995..163154)	33.6724	34.9705	37.7507	47.0795	15.2718	18.5983	22.2068	22.0874
FAP7	IV	complement(163449..164042)	100.395	76.9472	74.1286	90.2201	65.0048	60.4692	59.1605	60.9152
CDC36	IV	164290..164865	81.2781	73.9224	67.9512	74.4316	67.9241	67.6922	80.6035	79.5704
CDC9	IV	complement(164987..167254)	29.3658	20.7892	26.4854	30.4296	39.5749	38.2384	33.8163	38.1714
YDL163W	IV	166956..167258	0	0	0	0	0	0	0	0
YDL162C	IV	complement(167359..167715)	0	0	0	1.46453	1.43257	0	0	0
ENT1	IV	167714..169078	52.4671	51.4607	57.1487	59.7527	57.325	57.1292	64.4554	70.0993
MHF2	IV	complement(169366..169608)	42.4309	38.6086	41.3859	45.1834	56.8254	56.4026	43.2788	57.3555
DHH1	IV	complement(170410..171930)	35.3602	35.4278	37.3486	28.7027	54.9761	53.6003	34.5718	35.0673
YDL159W-A	IV	172182..172313	0	0	0	0	0	0	0	0
STE7	IV	172481..174028	16.2016	14.1415	18.0852	16.8875	21.1443	16.3339	20.8784	20.7773
YDL159C-B	IV	complement(173056..173232)	0	0	0	0	0	0	0	0
YDL158C	IV	complement(173866..174174)	13.5276	26.4695	9.6759	19.4583	8.27555	9.17698	16.6023	13.8784
YDL157C	IV	complement(174232..174588)	89.7669	80.187	91.3629	87.8717	92.401	83.4026	102.746	94.5977
CMR1	IV	174918..176486	4.97304	5.21292	6.23644	6.49797	9.12684	9.94027	11.1169	11.787
CLB3	IV	176773..178056	29.9503	26.6041	32.5996	32.3719	39.6318	37.1761	36.5581	34.0252
MSH5	IV	178334..181039	2.98646	2.75587	2.10935	3.47785	6.70943	4.97765	4.55	4.6553
SAS10	IV	complement(181186..183018)	131.808	102.235	80.37	99.4045	41.4333	37.902	50.5176	42.8433
YDL152W	IV	182822..183187	15.2277	14.46	16.338	9.99961	3.49337	5.81084	9.81171	5.12619
BUD30	IV	complement(183318..183899)	3.35167	3.30668	8.87335	6.73758	7.02995	1.62411	3.08513	9.21054
RPC53	IV	183343..184611	73.5648	50.8041	49.2633	63.243	34.861	33.8912	43.2564	50.9018
ATG9	IV	184925..187918	4.74685	6.74921	8.80596	6.72318	14.2633	16.0222	13.3651	16.1138
NOP14	IV	complement(188154..190586)	56.6957	44.5923	46.1387	49.6405	18.9185	19.2309	24.7756	24.346
RPN5	IV	190924..192261	142.666	137.541	154.388	154.35	201.055	232.598	190.558	233.171
LDB17	IV	192750..194225	21.5231	23.1434	19.1516	15.4088	41.7528	58.1162	27.1104	22.154
COP1	IV	complement(194571..198176)	75.3469	79.7868	101.606	101.493	168.774	170.317	133.73	142.635
YDL144C	IV	complement(198662..199732)	106.419	81.3101	123.594	133.028	97.8925	106.791	115.919	119.874
CCT4	IV	199996..201582	221.248	172.501	240.805	257.794	205.925	214.717	235.818	247.591
CRD1	IV	complement(201719..202570)	39.249	36.423	38.9204	31.2966	49.8223	47.4279	45.4606	37.4357
BPL1	IV	203039..205111	38.5806	34.8135	51.2666	42.3717	45.6413	40.5815	36.7498	42.4085
RPO21	IV	complement(205360..210561)	109.924	110.893	119.13	116.688	111.095	113.702	110.058	102.996
SCM3	IV	complement(211375..212046)	9.12305	12.8872	9.70731	10.5034	9.89371	12.3077	17.5585	10.7689
RGT2	IV	213351..215642	26.6266	21.6211	37.8297	32.9624	24.9913	27.2186	28.6499	29.9367
ARF2	IV	216529..217074	991.669	1039.35	477.898	521.879	1084.68	1129.6	497.979	466.347
RPL35B	IV	217600..218367	1458.59	1449.99	1262.43	1389.91	1210.95	1059.8	1424.56	1532.11
RDI1	IV	complement(218680..219288)	69.095	60.8316	85.6921	91.8613	102.034	107.095	113.722	118.83
PPH21	IV	complement(219662..220771)	144.355	124.182	167.001	166.742	143.983	161.37	163.609	172.406
RPL41B	IV	complement(221724..221801)	0	0	0	0	0	0	0	0
SRF1	IV	222427..223740	41.3548	29.8413	40.1295	38.7949	39.5053	37.0467	41.9702	42.4274
CDC53	IV	224304..226751	35.5165	35.9662	40.0823	40.0457	64.7643	76.2593	52.391	65.5833
LYS21	IV	227393..228715	209.159	187.285	256.191	258.652	369.172	328.294	306.334	352.102
STF1	IV	229171..229431	139.868	198.163	142.671	116.186	116.59	161.16	183.78	168.415
RPP1B	IV	229906..230527	2896.93	3173.76	2338.71	2643.5	2358.79	2003.83	2799.19	2525.8
YDL129W	IV	231024..231899	7.63473	7.68917	4.96447	13.1306	8.46543	6.47417	7.6132	8.2611
VCX1	IV	232652..233887	210.579	248.541	209.791	211.926	183.303	194.437	164.571	149.41
PCL2	IV	234927..235853	20.4416	15.3108	22.8703	23.4064	18.7579	19.3736	22.9666	24.2872
CDC48	IV	complement(236157..238664)	319.779	314.322	453.441	515.54	514.182	571.076	529.581	599.106
HNT1	IV	complement(239019..239606)	777.582	738.326	313.402	282.792	593.987	684.152	361.905	330.96
YDL124W	IV	240259..241197	1003.98	1126.46	571.977	554.296	1646.49	1919.4	710.787	649.943
SNA4	IV	241418..241840	78.3959	76.7748	90.6016	67.9811	77.9838	87.1488	75.7997	57.027
UBP1	IV	242552..244981	55.5042	51.3791	62.75	65.7311	46.4074	47.8449	47.8178	52.9435
YDL121C	IV	complement(245133..245582)	104.036	122.953	111.138	94.1106	103.422	91.3722	69.5417	83.9817
YFH1	IV	245923..246447	76.9654	75.1467	62.6445	74.6909	109.105	94.5229	92.8308	90.3633
YDL119C	IV	complement(246689..247612)	12.6667	12.4967	15.5905	21.7849	13.0071	13.8102	16.9339	21.7554
YDL118W	IV	247302..247682	3.65706	5.68255	7.84738	8.23365	11.4098	6.82252	10.7719	11.2557
CYK3	IV	248581..251238	20.8634	18.1914	22.8038	25.473	21.55	19.0255	25.9594	26.4195
NUP84	IV	251566..253746	36.9257	39.5972	43.1199	43.3899	50.7677	52.1155	55.2764	57.2675
IWR1	IV	complement(253995..255126)	43.0334	45.3034	41.9736	40.6158	47.9164	62.7483	53.62	53.7568
YDL114W-A	IV	254935..255048	0	0	0	0	0	2.07287	0	0
YDL114W	IV	255604..256530	2.10429	1.29753	2.34567	0.564009	0.551703	1.27458	0.276706	0.578267
ATG20	IV	complement(256633..258555)	9.85409	12.885	19.6468	14.9537	24.0688	25.8058	26.4109	24.252
TRM3	IV	258915..263225	37.9443	31.249	41.1711	38.2637	28.1754	27.243	30.4047	27.0451
RRP42	IV	complement(263313..264110)	115.239	112.744	111.038	120.881	103.183	112.527	80.0377	84.9759
TMA17	IV	complement(264512..264964)	127.338	98.7734	139.802	147.156	250.634	319.25	211.207	237.26
YDL109C	IV	complement(265258..267201)	4.15708	4.33109	7.55013	7.53057	8.1555	9.1168	8.5766	7.72093
KIN28	IV	267698..268699	35.0982	30.5599	32.168	37.1833	32.7625	33.8682	33.978	36.9592
MSS2	IV	268921..269976	13.4584	11.1624	13.3843	13.8631	12.3498	16.5594	15.7887	18.5284
PHO2	IV	complement(270222..271901)	18.412	19.3308	22.3268	22.7185	25.8759	33.1956	30.0784	35.8964
NSE4	IV	272389..273597	8.2978	8.95389	7.86862	9.51398	9.51791	10.3592	11.2447	10.4196
QRI7	IV	complement(273653..274876)	18.6689	18.0814	15.3223	14.5232	17.3401	23.5535	15.2982	13.1386
QRI1	IV	complement(275148..276581)	26.0401	26.5053	37.34	34.637	49.9303	51.7437	57.9554	62.4274
POL3	IV	276872..280165	12.2668	13.3645	19.226	19.6818	16.3024	17.0738	15.8078	18.1451
DUN1	IV	complement(280307..281848)	14.8189	14.8206	21.8572	18.6485	24.7091	25.2858	31.9385	30.2443
GET3	IV	complement(282112..283176)	304.31	282.575	234.033	251.6	431.233	470.618	305.399	314.585
BUG1	IV	283419..284444	178.717	181.71	85.5681	95.8024	120.38	130.591	95.5023	78.8929
SNU23	IV	complement(284581..285165)	18.1015	16.0374	15.7972	13.8529	21.8559	23.8327	19.2928	23.3664
RPN6	IV	complement(285391..286695)	186.419	161.48	195.991	222.556	248.464	274.334	262.206	300.067
OPI6	IV	complement(286998..287324)	23.8615	25.7481	28.261	12.7911	78.9821	68.652	26.6704	39.3434
PMT1	IV	287059..289512	269.583	280.165	116.298	108.338	479.334	456.437	139.124	148.867
YDL094C	IV	complement(289572..290081)	4.91767	6.60364	2.1318	2.56292	12.0336	7.87691	6.53839	7.3576
PMT5	IV	289909..292140	37.8299	38.908	24.5988	19.3253	64.3869	69.4523	22.9844	21.6151
SRP14	IV	292781..293221	96.0487	103.643	86.9035	88.325	112.491	111.991	114.584	106.36
UBX3	IV	complement(293392..294759)	19.5556	25.3222	23.4451	22.3581	30.6558	34.7206	30.5632	27.4296
RAM1	IV	complement(295034..296329)	16.3416	15.2207	16.9878	16.5404	17.3633	18.4159	22.9589	25.4377
NUR1	IV	296820..298274	11.1084	13.3921	8.96675	9.70212	23.9018	37.5168	20.8026	16.7632
ASM4	IV	complement(298417..300003)	32.1337	26.6785	36.3091	37.2278	39.3159	38.4167	44.4482	47.6267
LUC7	IV	complement(300214..300999)	7.44532	5.81509	12.1033	12.3059	13.9895	11.1239	13.0538	15.686
YDL086W	IV	301413..302234	421.053	377.816	421.595	358.417	353.707	374.872	365.1	319.871
YDL086C-A	IV	complement(301655..302089)	0	0	0	0	0	0	0	0
YDL085C-A	IV	complement(302464..302670)	51.1564	52.2959	21.0091	18.9434	67.9434	61.6454	35.9357	40.1393
NDE2	IV	303211..304848	9.35698	9.8398	12.7771	9.09697	12.4891	13.8495	9.08264	9.32694
SUB2	IV	305237..306577	300.903	317.34	313.153	346.803	410.936	423.45	372.039	409.935
RPS16B	IV	complement(306926..307789)	2074.53	2052.01	1937.24	2187.56	1928.51	1674.39	2253.93	2212.46
RPL13A	IV	308424..309388	705.029	605.011	786.422	919.321	702.362	632.91	869.129	893.422
RPP1A	IV	complement(309802..310122)	1698.92	1764.86	1314.15	1454.5	1213.25	1018.11	1266.55	1208.21
THI3	IV	complement(310642..312471)	29.2373	24.7134	29.1113	31.5702	28.6456	28.7959	22.2866	27.8279
MRK1	IV	complement(312951..314748)	22.9448	17.0917	18.77	15.449	13.5838	13.8081	12.2632	12.4581
MDH3	IV	complement(315357..316388)	210.351	228.673	254.949	251.286	237.874	284.622	214.998	214.525
VAM6	IV	complement(316971..320120)	10.1736	9.92792	10.1819	11.0377	16.4794	16.2039	18.3219	20.0807
RXT3	IV	complement(320668..321552)	15.4291	15.2219	25.4913	21.8587	31.4948	27.5024	29.2736	30.5884
RPL31A	IV	322226..322988	2176.38	2134.8	2153.77	2456.72	2467.42	2210.37	2832.07	3131.68
snR63	IV	complement(323217..323471)	0	0	0	0	0	0	0	0
BRE1	IV	complement(324047..326149)	39.7529	33.8593	38.2569	38.2866	38.6672	38.3171	42.4461	47.2838
YDL073W	IV	326613..329567	16.4089	16.363	20.9717	20.8781	19.6437	15.4339	21.267	20.9523
YET3	IV	complement(329836..330447)	352.433	442.601	370.845	333.18	305.855	349.441	339.074	368.756
YDL071C	IV	complement(330666..331040)	5.2018	3.84898	7.24813	3.48558	0	3.78092	3.42008	5.00317
BDF2	IV	331024..332940	100.158	101.144	81.2437	75.139	104.047	128.693	81.7555	86.9654
CBS1	IV	complement(333121..333810)	10.5005	9.06462	9.848	9.09281	17.0476	17.8087	14.8699	15.9262
YDL068W	IV	333500..333829	0	5.10281	0	0.792177	3.87446	2.86433	0	1.6244
COX9	IV	complement(334217..334396)	95.9856	86.8693	72.4813	78.4255	68.1905	76.1435	86.9271	58.0725
IDP1	IV	334835..336121	223.887	225.234	202.322	256.746	329.23	313.424	295.57	326.13
PEX19	IV	complement(336249..337277)	48.4757	48.6265	53.3572	49.0318	51.1926	47.3074	51.8497	58.3459
UBC9	IV	337487..338070	75.252	62.4241	72.8253	88.2424	85.7776	89.2384	110.395	99.5205
SYO1	IV	complement(338272..340134)	48.464	41.8367	58.5044	68.1961	17.432	16.9969	24.9209	20.5732
YDL062W	IV	339857..340282	5.88735	14.6821	12.7608	21.478	5.40242	2.77356	9.63404	7.55005
RPS29B	IV	complement(340628..340798)	443.261	472.682	449.829	504.491	379.833	362.062	505.512	409.093
TSR1	IV	341619..343985	62.7503	44.2096	61.2049	71.6774	25.928	26.3562	27.0919	32.7248
RAD59	IV	complement(344237..344953)	28.7607	28.8539	26.9151	26.6158	58.1331	51.7437	59.7441	66.1656
USO1	IV	345665..351037	32.9339	36.2207	22.8148	23.8405	22.9396	24.3212	25.0634	25.79
YDL057W	IV	351434..352420	35.2923	39.7279	37.1769	37.6103	19.9494	27.5333	24.9489	25.7979
MBP1	IV	352877..355378	11.9174	12.2107	15.4262	16.5084	15.4328	14.6393	18.9663	20.1395
PSA1	IV	complement(355674..356759)	2151.08	2297.29	1315.47	1221.64	2442.71	2509.3	1138.93	1097.03
tK(UUU)D	IV	359577..359672	0	0	0	0	0	0	0	0
MCH1	IV	complement(359825..361285)	59.3194	47.4207	61.7653	49.0271	53.9083	54.3458	53.0218	50.4499
PBP4	IV	complement(361699..362256)	60.9274	51.7336	41.4039	57.6245	45.827	52.5127	54.7029	63.8845
SLC1	IV	complement(362672..363583)	109.084	121.072	83.1508	72.234	147.204	151.838	84.0958	74.3539
LHP1	IV	363952..364779	156.162	114.76	136.231	133.551	98.8268	101.315	86.4315	109.412
YDL050C	IV	complement(364446..364817)	55.4339	56.9069	39.4555	49.8943	13.0607	19.6923	28.2708	28.0996
KNH1	IV	complement(365068..365874)	55.2501	46.5025	47.49	44.3796	36.1232	30.4535	29.5602	27.8987
STP4	IV	complement(366739..368211)	59.9713	43.9314	67.536	47.7403	49.3027	80.2129	39.7036	31.479
SIT4	IV	369771..370706	97.6528	83.0142	122.544	125.123	99.7177	103.006	115.099	106.237
NPC2	IV	371240..371761	267.991	337.799	332.726	288.962	246.897	294.252	277.636	258.784
MRP10	IV	372248..372535	29.9955	40.9288	41.5257	31.7696	70.1439	68.1025	54.3294	59.5615
FAD1	IV	complement(372688..373608)	42.6625	42.5749	43.0874	39.7378	35.539	43.3615	38.4342	42.7795
MTF2	IV	complement(373967..375289)	14.1124	18.7285	13.1485	15.0172	23.1941	22.1482	16.6739	16.2072
PRP11	IV	complement(375680..376480)	21.9177	22.8248	27.8252	31.0047	23.6241	25.0763	29.7816	29.4461
SIR2	IV	complement(376757..378445)	26.5634	27.7735	27.5184	28.479	34.2164	29.1012	27.9438	23.6447
YDL041W	IV	378102..378455	0.787197	0	1.53562	1.47694	0.722357	2.0026	0	0
NAT1	IV	complement(378874..381438)	53.5607	49.1439	62.4144	71.8518	71.6798	74.2549	73.5018	82.0277
PRM7	IV	complement(381985..384081)	10.764	8.60376	13.3504	12.7156	12.1943	14.6495	12.966	15.4655
BSC1	IV	complement(384601..385587)	1.69403	2.4373	4.68154	7.94584	3.88624	4.30956	4.41804	5.15958
PUS9	IV	complement(387513..388901)	31.2975	31.6938	27.7871	33.5007	27.2467	25.1789	24.9304	27.4009
GPR1	IV	complement(389172..392057)	28.9675	30.2577	34.9409	34.421	38.9863	40.5309	38.6626	42.0707
YDL034W	IV	391783..392127	2.4232	2.09184	6.30272	2.2732	1.4824	4.10969	3.71748	6.992
SLM3	IV	complement(392659..393912)	9.77782	9.01625	10.8375	7.50483	9.99203	13.0026	14.7276	15.1754
YDL032W	IV	393690..394001	1.78633	0	0	1.67576	4.09799	2.27219	0	0
DBP10	IV	394217..397204	118.163	95.3228	69.3157	77.1656	30.6378	28.3126	39.2314	37.9435
PRP9	IV	397537..399129	18.7178	14.9501	17.0624	19.5284	13.9656	15.8725	14.6529	17.1618
ARP2	IV	399340..400638	167.532	183.694	271.342	272.533	253.975	297.795	251.926	313.382
MPS1	IV	complement(400997..403291)	9.47106	10.0627	11.3696	10.9351	12.5907	13.5915	17.1004	20.4378
YDL027C	IV	complement(403695..404957)	49.4233	54.2834	43.9019	39.5336	98.8034	107.583	48.7423	54.1147
YDL026W	IV	404749..405060	9.82482	20.8178	16.5522	20.947	46.7171	39.3846	28.7747	27.4899
RTK1	IV	complement(405344..407206)	25.4286	23.1135	29.0334	29.6078	42.0014	45.2827	51.2186	48.3398
YDL025W-A	IV	405410..405514	0	0	0	0	0	0	0	0
DIA3	IV	complement(408451..409857)	9.50679	13.336	6.37495	3.34437	16.357	16.9631	3.82845	4.95287
YDL022C-A	IV	complement(409808..410056)	0	0	0	0	0	0.949026	0	1.07641
tA(AGC)D	IV	410379..410451	0	0	0	0	0	0	0	0
YDL023C	IV	complement(411761..412081)	23.4393	24.7306	40.6437	61.8934	166.493	140.607	143.036	208.744
GPD1	IV	411825..413000	113.031	149.532	232.282	284.537	599.059	643.817	631.232	660.266
GPM2	IV	413953..414888	7.44305	11.5654	13.3579	6.98233	16.6651	30.2958	16.9908	15.4631
RPN4	IV	complement(415113..416708)	31.7779	27.8846	47.5147	47.1732	63.4479	55.3753	94.3416	106.472
OSH2	IV	complement(417663..421514)	17.9412	18.5479	14.6769	21.0383	37.6402	41.225	40.3538	40.3571
ERP3	IV	complement(422833..423510)	24.6609	22.7078	20.0446	23.9055	38.8475	35.2021	44.6427	39.1366
CDC7	IV	424209..425732	12.6168	10.7337	18.7267	15.2666	12.4166	11.1641	18.0093	19.5216
YDL016C	IV	complement(425570..425872)	5.51817	4.76359	2.69114	3.45107	1.68788	2.33968	8.46555	3.53831
TSC13	IV	complement(426002..426934)	238.047	222.513	246.751	203.139	180.617	201.355	201.246	199.368
NOP1	IV	427364..428347	791.258	508.992	850.771	850.672	384.871	353.741	419.429	418.928
SLX5	IV	429067..430926	16.4803	16.1667	20.1662	24.4553	18.1475	20.3275	20.9618	25.0735
YDL012C	IV	complement(431108..431517)	79.1279	92.8091	87.246	99.2421	134.171	132.011	108.461	141.459
YDL011C	IV	complement(432308..432631)	21.5021	6.68225	20.9726	13.7164	17.3633	18.9629	21.3755	27.299
GRX6	IV	432330..433025	43.6419	45.6237	60.1407	43.1941	56.5805	71.6392	84.0279	84.336
YDL009C	IV	complement(432925..433248)	64.5064	66.8225	38.5896	40.3423	51.3007	50.3247	53.8346	54.598
APC11	IV	433497..433994	50.3616	44.441	42.026	57.743	48.7809	50.7729	48.9319	47.3621
tT(AGU)D	IV	complement(434264..434336)	0	0	0	0	0	0	0	0
YDL007C-A	IV	complement(436567..436824)	0	0	0	0	0	0	0	0
tS(AGA)D1	IV	437772..437853	0	0	0	0	0	0	0	0
RPT2	IV	438047..439360	142.303	141.517	180.169	197.556	182.347	206.274	206.532	251.708
PTC1	IV	439909..440754	33.9276	33.5534	28.9154	29.9735	64.382	60.0545	49.7246	52.2747
MED2	IV	complement(441014..442309)	37.8438	34.7106	31.4589	31.6687	42.4218	48.866	45.324	46.7392
ATP16	IV	443029..443511	227.896	256.997	321.326	311.212	239.832	276.915	338.291	249.159
MCD1	IV	444683..446383	27.3589	21.2135	24.6078	23.3601	27.8114	33.8971	35.5882	31.1989
NHP10	IV	complement(446967..447578)	47.8106	47.955	35.9742	46.1326	50.1401	43.6319	43.5893	45.985
RMD1	IV	447984..449276	26.2935	20.4654	20.3906	18.3983	22.9411	22.6621	21.6235	22.5947
NTH1	IV	complement(450220..452475)	117.964	132.97	147.709	156.897	151.547	177.021	168.844	185.338
YRB1	IV	453045..453650	316.375	304.87	349.848	351.146	343.906	344.712	395.341	452.019
RCR2	IV	454122..454754	47.5452	44.8439	59.256	66.9032	60.1919	55.6237	61.9991	75.7927
YDR003W-A	IV	454782..454904	0	0	0	2.12535	0	0	0	0
RAD57	IV	455201..456583	23.9779	23.3082	23.3874	32.3229	28.2894	30.0724	35.6104	40.3106
MAF1	IV	complement(456836..458103)	49.2594	53.2555	55.1388	51.7115	68.0183	80.9571	61.7515	59.1103
SOK1	IV	complement(458542..461247)	33.366	32.1815	40.7808	45.0188	34.6812	33.359	43.5094	40.5111
TRP1	IV	461842..462516	50.3666	41.6973	97.0443	93.336	37.8836	42.3603	80.562	80.2095
YDR008C	IV	complement(462252..462602)	30.9631	26.729	68.9191	64.796	14.5706	17.5042	29.2315	48.1074
GAL3	IV	463434..464996	3.56581	3.53993	5.91258	3.51234	2.78128	5.1404	4.10279	3.42964
YDR010C	IV	complement(465051..465383)	3.34736	5.77925	1.63246	1.57008	3.07164	2.83853	0.770289	0
SNQ2	IV	465919..470424	32.0969	33.0465	48.7391	40.1468	47.5563	49.6109	70.303	62.7537
RPL4B	IV	471853..472941	2109.58	1981.92	1954.8	1890.18	1590.64	1408.3	1565.65	1558.2
PSF1	IV	473157..473783	30.2223	30.3099	29.478	27.9346	30.9957	31.2815	33.9554	29.9232
RAD61	IV	474046..475989	10.1777	11.5083	6.29178	7.66504	8.55012	10.697	6.59738	6.48007
HED1	IV	477797..478285	1.70962	1.96778	2.77919	2.67299	0	2.41623	2.62276	3.28867
YDR015C	IV	complement(477960..478199)	0	0	0	0	0	0	0	0
DAD1	IV	complement(478474..478758)	24.4445	16.0374	17.1666	11.9243	23.3283	23.2162	25.2006	21.6302
KCS1	IV	complement(479115..482267)	23.3328	20.9051	25.7753	21.8056	28.0613	27.5055	21.6399	25.7571
YDR018C	IV	complement(482670..483860)	6.08343	4.6456	8.90041	6.80434	5.79705	8.33326	2.79982	3.82574
GCV1	IV	complement(484163..485365)	120.455	119.381	147.312	193.402	342.228	312.916	360.559	426.437
DAS2	IV	complement(485746..486444)	19.5346	16.5192	23.7197	25.4312	11.7065	7.43743	13.5776	17.2549
FAL1	IV	486804..488003	24.8479	21.851	21.5179	22.0027	7.67143	6.8923	8.55021	8.26416
ATG31	IV	complement(488072..488662)	23.5759	29.714	23.4552	23.8859	30.2877	34.7864	19.0969	22.2222
tV(UAC)D	IV	complement(488797..488870)	0	0	0	0	0	0	0	0
SES1	IV	489508..490896	236.737	215.275	285.503	319.574	257.187	247.876	294.918	358.141
FYV1	IV	491017..491502	0	0	0	0	0.526161	0.972458	0	0
RPS11A	IV	491515..492324	1498.06	1458.18	1443.28	1844.36	1471.85	1250.27	1725.29	1757.82
NSI1	IV	complement(492556..494268)	84.918	69.5142	34.9078	35.5578	60.6072	74.9065	32.4938	35.0484
VPS54	IV	complement(494649..497318)	22.3352	22.074	13.7429	14.7843	38.9797	36.0214	26.9956	33.1269
REG1	IV	complement(497835..500879)	34.0441	31.7588	48.4696	47.2184	53.1584	54.3235	58.2088	65.7524
YDR029W	IV	501100..501414	29.1938	52.6943	5.17723	21.5774	16.2358	18.7546	21.1719	26.3772
RAD28	IV	complement(501753..503273)	15.0235	18.3465	20.372	16.6716	11.7686	11.4969	13.4915	13.745
MIX14	IV	503498..503863	31.2169	32.8635	28.2202	30.7131	47.5098	57.4627	45.5544	41.7419
PST2	IV	complement(504099..504695)	570.405	604.022	797.203	629.681	424.477	509.822	517.739	488.015
MRH1	IV	508147..509109	999.21	1233.28	1215.08	908.042	861.41	930.015	772.981	596.45
LYS14	IV	complement(509737..512109)	25.0132	24.7353	25.7716	23.7953	32.328	34.0569	35.1304	35.127
YDR034C-D	IV	complement(514043..519356)	18.8821	16.4811	4.45078	3.44425	40.6217	45.1888	3.95888	4.6916
YDR034C-C	IV	complement(518040..519356)	0	0	0	0	0	0	1.16859	0
tL(UAA)D	IV	519743..519826	0	0	0	0	0	0	0	0
YDR034C-A	IV	complement(520516..520692)	0	0	0	0	0	0	0	0
tQ(UUG)D1	IV	520972..521043	0	0	0	0	0	0	0	0
YDR034W-B	IV	521314..521469	0	1.54206	19.1657	5.02727	1.6392	0	4.93281	10.3087
ARO3	IV	521816..522928	196.795	183.501	255.443	279.504	374.726	338.219	365.516	402.401
EHD3	IV	complement(523211..524713)	22.0635	20.4869	35.8066	33.5687	23.6489	29.8725	32.9379	35.6656
KRS1	IV	525440..527215	384.423	349.193	457.905	541.236	388.467	376.282	464.484	569.557
ENA5	IV	complement(527422..530697)	42.872	40.0201	54.0125	48.7566	29.8177	35.4894	38.6012	34.9351
ENA2	IV	complement(531307..534582)	4.93368	0	25.7202	11.8101	17.7189	11.0363	11.8231	17.5085
ENA1	IV	complement(535192..538467)	82.6816	77.0295	84.9597	71.1	67.5192	62.972	104.842	93.9239
RSM10	IV	539803..540414	34.1505	40.4866	44.4125	50.4042	76.0458	71.8189	90.1125	84.5248
YDR042C	IV	complement(540601..541203)	0.924271	0.797881	4.05679	2.60118	3.39256	3.13509	2.97768	3.55591
snR47	IV	complement(541602..541700)	0	0	0	0	0	0	0	0
NRG1	IV	complement(542674..543369)	21.2204	31.107	32.4135	25.9165	60.622	74.6949	79.6054	73.1682
HEM13	IV	546642..547628	45.1741	55.3266	44.0616	38.14	73.8385	73.023	47.299	43.7207
RPC11	IV	complement(547978..548310)	50.2104	40.4547	35.0979	39.252	39.1635	24.8371	24.6492	35.4149
BAP3	IV	complement(548762..550576)	101.18	106.165	130.137	97.9418	137.226	147.643	208.879	155.057
HEM12	IV	551860..552948	153.28	155.072	81.8659	103.943	173.529	180.54	112.59	94.2647
YDR048C	IV	complement(553084..553398)	1.76932	2.29106	2.58862	1.6598	3.24717	2.25055	0.814306	3.40351
VMS1	IV	553254..555152	28.3217	21.4085	21.0402	18.0336	21.4105	20.2834	22.8276	22.018
TPI1	IV	complement(555726..556472)	9135.97	9199.29	7862.69	6912.01	8974.65	9009.1	6389.99	6021.45
DET1	IV	complement(557056..558060)	54.6244	55.0538	41.9201	47.3414	51.1429	70.7746	62.0209	76.541
DBF4	IV	complement(558511..560625)	25.034	25.7054	29.4294	35.721	27.6873	26.7033	31.8965	38.9051
YDR053W	IV	560249..560644	1.40741	1.82243	2.05913	1.98044	1.29149	2.38694	2.59097	4.06101
CDC34	IV	complement(561440..562327)	75.0018	64.2038	82.9494	84.4899	72.2796	85.1558	91.2793	93.5679
PST1	IV	563527..564861	979.616	1252.72	2112.75	1294.75	453.582	599.884	773.746	841.423
YDR056C	IV	complement(565023..565640)	134.825	137.019	109.074	98.1376	139.029	149.126	126.178	122.303
YOS9	IV	565927..567555	26.6864	27.7627	25.8623	20.2202	28.8836	37.4262	22.5171	25.3383
TGL2	IV	complement(567723..568703)	28.6906	32.6143	30.7547	29.313	23.46	33.9647	33.9917	28.9611
tR(UCU)D	IV	568882..568953	0	0	0	0	0	0	0	0
tD(GUC)D	IV	568964..569035	0	0	0	0	0	0	0	0
UBC5	IV	complement(569234..569770)	243.756	239.485	347.813	224.574	105.261	164.939	162.97	164.893
MAK21	IV	570649..573726	87.7287	69.558	75.7662	79.4956	32.1512	26.4867	34.9175	39.7947
YDR061W	IV	574164..575783	30.275	23.1651	35.5695	35.1785	37.0944	51.1999	45.6011	50.7927
LCB2	IV	576474..578159	147.102	145.535	187.652	166.836	147.574	152.072	150.313	162.151
AIM7	IV	578663..579112	69.9766	81.7908	49.5289	68.5497	100.013	110.802	87.2121	88.7466
RPS13	IV	579458..580452	3084.9	3058.71	3019.06	3262	2913.24	2570.36	3182.14	3233.37
RRG1	IV	580687..581784	11.6746	9.42088	12.3773	14.7613	11.6446	13.3434	14.7176	12.9375
RTR2	IV	complement(581908..582498)	26.4051	17.9098	13.7972	20.3473	15.1438	18.7926	18.6629	21.3152
OCA6	IV	complement(582791..583465)	32.6144	40.6281	41.4754	34.8558	39.7778	44.4608	31.9208	43.6784
DOS2	IV	583713..584645	68.0989	73.2255	55.0601	52.3957	67.149	61.5463	53.6106	66.9349
DOA4	IV	complement(584939..587719)	10.6216	13.4943	9.9691	10.5282	37.7917	35.6033	17.3402	18.9864
FMP16	IV	complement(588098..588379)	47.4328	52.8893	45.3008	36.1536	15.4154	32.6808	13.6439	8.55404
PAA1	IV	complement(588827..589402)	137.399	141.163	143.452	168.379	150.499	177.231	179.911	190.783
IPT1	IV	complement(589761..591344)	115.584	99.3226	140.879	131.699	82.978	86.0791	108.173	101.187
SNF11	IV	592439..592948	22.4027	26.4146	20.2521	28.1922	19.5546	27.8009	25.1477	28.3793
TPS2	IV	593893..596583	26.7173	30.6624	49.4925	53.7214	114.031	141.644	153.656	148.605
PPH3	IV	597156..598082	34.871	29.8431	32.5462	35.2506	25.6542	31.6096	27.6706	22.5524
RAD55	IV	598468..599688	11.1832	10.245	11.1304	10.9192	15.079	17.2247	13.8652	12.5123
SED1	IV	600793..601809	8969.16	10993.2	12314.3	9930.04	6703.39	7825.56	8205.93	9180.11
SHU2	IV	complement(602198..602869)	11.1965	13.6032	9.30284	7.39129	14.8406	13.3626	12.978	8.77468
PET100	IV	603064..603399	51.4208	65.8679	33.1666	32.6773	46.4243	44.3076	49.6217	46.2665
TFB5	IV	complement(603593..603811)	21.6317	16.4768	17.3756	13.1306	14.0117	8.63223	14.0551	12.2387
VPS41	IV	604008..606986	19.8313	21.3186	19.0692	17.463	20.258	20.0691	19.3736	22.9429
PDC2	IV	complement(607304..610081)	17.7553	14.9809	20.8403	24.9373	20.9874	22.712	25.7614	24.3134
STN1	IV	610441..611925	11.6346	13.4455	12.4463	12.4988	12.9149	13.526	10.0184	12.9952
RRP8	IV	612073..613251	159.07	120.791	97.0566	115.742	34.2688	32.6701	51.9974	47.5128
TVP23	IV	complement(613405..614004)	103.572	111.059	78.3704	71.0186	97.1715	85.0706	80.7995	64.3264
AFR1	IV	complement(614288..616150)	16.1547	18.465	21.4467	19.224	27.3146	26.6369	34.1458	42.7289
SSS1	IV	complement(616928..617170)	211.008	266.3	128.632	145.232	200.994	224.638	138.281	137.874
RRP1	IV	complement(617470..618306)	136.171	135.944	78.5863	87.1394	76.6838	70.2993	44.743	47.393
SLU7	IV	complement(618497..619645)	38.8049	39.1514	24.8386	28.6673	24.7035	26.1193	21.8778	27.0593
tR(ACG)D	IV	complement(619969..620041)	0	0	0	0	0	0	0	0
YDR089W	IV	622112..624721	19.7523	16.6826	17.912	16.4263	25.6694	28.6104	34.0043	34.9154
YDR090C	IV	complement(625066..625998)	40.6204	41.5116	53.0209	45.1108	51.5266	44.5767	46.1876	52.2839
RLI1	IV	complement(626708..628534)	157.103	137.859	187.898	161.258	118.969	109.552	105.579	116.922
UBC13	IV	629876..630605	116.413	115.074	135.902	132.972	132.839	142.705	152.682	158.96
DNF2	IV	631282..636120	35.2438	26.9942	30.7809	29.3886	41.9057	42.0948	38.4839	36.9444
YDR094W	IV	635840..636175	32.3454	44.3893	8.08943	22.5629	22.8316	18.989	17.5585	7.97699
YDR095C	IV	complement(636117..636527)	0	0	0	0	0.622176	0	0	0
GIS1	IV	637139..639823	5.60449	6.00283	9.00954	9.24944	24	25.0829	32.4812	29.3482
MSH6	IV	complement(640109..643837)	12.4052	9.80566	11.0792	14.9322	10.0805	10.7729	13.8949	13.7284
GRX3	IV	complement(644178..645035)	127.642	141.028	84.8994	109.686	206.539	241.54	128.552	150.882
tQ(UUG)D2	IV	complement(645153..645224)	0	0	0	0	0	0	0	0
YDR098C-B	IV	complement(645858..651126)	0.370287	0	0.154786	0.0992476	0.0485411	0	0.194766	0
YDR098C-A	IV	complement(649804..651126)	0	0	0	0	0	0	0	0
BMH2	IV	653607..654428	206.797	215.978	310.492	355.236	404.103	449.041	460.9	467.906
TVP15	IV	655013..655444	63.2163	55.1286	54.7384	42.3594	82.8704	88.6153	68.8767	67.0067
ARX1	IV	complement(655686..657467)	131.671	123.52	168.848	162.249	46.7805	49.0649	61.7515	58.8095
YDR102C	IV	complement(657648..657980)	0.83684	2.16722	0	0.78504	0	0	0.770289	0.804885
STE5	IV	658350..661103	25.0943	24.2832	28.424	28.382	29.3412	27.5434	27.2899	29.0022
SPO71	IV	complement(661173..664910)	8.42414	7.65831	11.6342	9.72101	9.71414	11.4424	11.6656	10.7555
TMS1	IV	complement(665349..666770)	60.7503	63.9466	55.8136	46.1434	70.4923	77.9382	51.0487	49.3833
ARP10	IV	667004..667858	1.62964	1.12543	3.8148	2.44602	2.39265	2.21106	2.10005	2.82133
tI(AAU)D	IV	complement(668007..668080)	0	0	0	0	0	0	0	0
TMN2	IV	complement(669016..671034)	22.2216	28.7148	22.3475	20.7167	30.6503	30.0797	22.106	21.7714
TRS85	IV	671269..673365	18.8702	16.2898	24.2382	21.068	21.462	21.6362	21.4061	23.7735
YDR109C	IV	complement(673520..675667)	17.9032	12.8792	25.1812	19.2291	21.9048	20.1323	20.659	26.8276
FOB1	IV	676102..677802	20.1506	20.5064	21.0924	24.2822	19.8438	21.6719	18.2465	20.6417
ALT2	IV	complement(678241..679764)	19.1995	19.8889	20.1535	25.7301	17.9537	18.7619	14.3065	15.6525
IRC2	IV	679544..679852	0.901837	0	2.63888	5.07608	6.62044	0.764749	3.32047	7.8066
PDS1	IV	complement(680496..681617)	11.9216	9.64817	9.69001	11.4167	15.9537	15.3747	14.86	20.7828
YDR114C	IV	complement(681924..682226)	0	0	0	0	0	0	0.846555	0
YDR115W	IV	682175..682492	57.8367	54.4667	41.0271	58.367	61.9183	79.5122	83.8888	57.3139
MRPL1	IV	complement(682724..683581)	47.0942	39.5328	47.2015	67.9444	57.8189	49.575	71.451	74.3477
TMA64	IV	complement(683946..685643)	36.5977	32.7265	24.8114	25.0949	58.8836	58.8681	24.9255	36.3051
APC4	IV	685882..687840	6.97025	7.61347	7.76981	9.34113	16.3166	15.0783	13.0937	15.1868
YDR118W-A	IV	687768..687884	0	0	0	0	0	0	0	0
VBA4	IV	688227..690533	61.2417	62.4604	53.6069	59.0372	56.0865	51.4202	60.5964	66.2225
COX26	IV	691014..691214	5.54563	8.37775	2.70452	3.90176	31.8053	31.7428	6.38075	13.3347
TRM1	IV	complement(691549..693261)	77.2721	67.1268	68.5462	85.3081	38.2153	35.5909	45.072	48.5045
DPB4	IV	693585..694175	39.6076	36.2266	32.1935	37.5982	37.2106	37.1854	36.4577	35.8276
KIN1	IV	694700..697894	24.8577	24.4702	30.8811	31.1738	44.66	51.1075	50.8998	51.1725
INO2	IV	complement(698554..699468)	28.0191	30.7603	43.964	47.4267	47.7893	55.0093	37.0042	32.8076
YDR124W	IV	700315..701289	22.0076	23.686	26.7623	12.3336	17.0476	23.0248	20.5205	21.1672
ECM18	IV	complement(701397..702758)	7.57027	6.53507	9.17989	6.90973	5.44473	10.5835	9.03987	8.85551
SWF1	IV	703234..704244	27.5636	19.0355	26.8847	19.393	14.1642	14.7254	15.4766	15.6415
ARO1	IV	704484..709250	134.219	125.15	164.155	145.598	169.94	166.213	160.135	173.962
MTC5	IV	709549..712995	20.13	19.2616	27.8349	23.7377	19.8815	22.8972	22.0266	23.327
SAC6	IV	complement(713340..715379)	199.791	195.916	273.496	303.429	342.543	367.018	373.39	420.867
FIN1	IV	complement(715747..716622)	11.7702	10.9845	10.2392	14.6227	17.5147	19.4225	17.2761	21.4177
YDR131C	IV	complement(716790..718460)	11.0066	11.0851	11.3862	13.1413	16.0682	17.5357	14.5829	14.9171
YDR132C	IV	complement(718816..720303)	16.4803	15.1967	13.3345	14.0547	20.4503	28.5856	12.2392	13.5094
YDR133C	IV	complement(720962..721297)	67.1788	55.8446	47.7276	50.572	62.4065	64.7032	71.7607	63.8159
YDR134C	IV	complement(721071..721481)	0	0	0	0	0	0	0	0
YCF1	IV	complement(723004..727551)	58.883	54.5864	77.9915	63.6302	74.6677	78.873	82.8513	80.0308
VPS61	IV	complement(727711..728283)	0.486331	0	0	0	0	0.412404	0	0.46776
RGP1	IV	728259..730250	18.4659	16.4239	17.6018	19.6851	16.1747	20.404	22.792	28.6595
HPR1	IV	730578..732836	12.0892	10.3295	16.9652	16.5484	21.168	18.5154	17.6	24.3229
RUB1	IV	complement(733618..733924)	95.271	99.7198	87.1169	81.5536	81.9598	93.917	95.3677	100.796
MTQ2	IV	734138..734803	53.9762	55.6252	57.5442	59.2705	41.8512	44.7068	44.6768	50.3053
DOP1	IV	complement(734901..739997)	22.1425	22.088	30.1294	27.3369	33.0618	35.1888	32.4093	36.5467
PEX7	IV	complement(740473..741600)	35.0805	30.0701	38.5539	38.0076	36.0449	34.9852	38.4305	30.652
SAN1	IV	complement(742042..743874)	29.0374	33.5972	40.0367	37.3658	38.7827	40.2225	41.8414	40.9424
MKC7	IV	complement(744311..746101)	29.4071	29.281	26.2547	36.1986	63.9643	55.8113	50.6997	51.7796
TAF12	IV	746738..748357	33.0273	35.1932	38.0862	40.0196	50.0379	53.6797	50.0346	67.9994
SWI5	IV	complement(748613..750742)	11.513	10.8422	20.2896	17.1824	24.2509	20.4134	24.9281	27.306
EKI1	IV	751631..753235	19.7932	20.384	18.6284	28.1778	26.1291	34.5995	25.7305	31.395
KGD2	IV	complement(753675..755066)	96.6929	94.0124	141.174	153.057	146.411	147.692	180.955	163.281
YDR149C	IV	complement(755555..756262)	6.29758	2.37843	1.53562	1.1077	2.16707	2.67014	1.44919	4.16426
NUM1	IV	755628..763874	14.2933	14.7014	16.0176	13.5036	17.674	19.3413	20.3724	20.6049
CTH1	IV	complement(764178..765155)	28.4936	28.2868	42.5216	48.9157	60.1373	58.2312	70.8146	73.447
GIR2	IV	765706..766503	107.905	85.9147	80.0427	82.2255	69.8568	81.1381	76.1804	80.2737
ENT5	IV	complement(766736..767971)	61.3249	58.9725	61.5739	69.7961	64.7562	71.6952	65.3717	79.584
YDR154C	IV	complement(768403..768753)	4746.08	5298.51	2852.79	3090.1	3586.56	3919.61	3515.09	2889.5
CPR1	IV	complement(768512..769000)	4308.24	4507.2	3799.71	3628.85	4239.42	4501.44	4023.84	3569.85
RPA14	IV	769525..769938	144.719	144.685	150.346	151.547	74.1201	73.632	89.2196	75.0993
YDR157W	IV	769931..770332	4.85242	7.18093	4.05679	1.30059	1.27221	1.76349	3.82845	1.33347
HOM2	IV	770357..771454	579.923	552.546	765.905	648.784	981.869	886.26	974.63	1027.19
SAC3	IV	771877..775782	26.8252	24.5119	20.8759	24.0269	24.0264	23.1709	25.8739	26.0067
SSY1	IV	776163..778721	51.7261	45.7809	26.3414	23.7003	40.1708	44.5096	24.2573	24.7184
YDR161W	IV	779043..780206	69.1881	56.6269	74.0224	64.007	36.9072	29.8429	35.2586	38.2237
NBP2	IV	complement(780390..781100)	30.1792	29.7741	39.3754	38.2384	39.562	49.8539	39.6845	42.9747
CWC15	IV	781423..781950	61.2225	44.194	47.3599	52.4817	47.4621	47.4405	41.7794	46.7016
SEC1	IV	complement(782041..784215)	18.706	21.0145	25.3684	29.9279	25.1599	26.9445	28.6579	34.3814
TRM82	IV	784871..786205	64.0831	59.4646	73.7029	74.2154	40.7994	39.6501	45.5371	54.6092
SEC5	IV	complement(786306..789221)	21.0243	21.8617	22.5572	19.5436	23.5019	27.8771	24.4543	23.1628
TAF10	IV	789449..790069	98.2741	103.43	76.5955	100.189	77.8261	87.5212	85.5021	90.6371
CDC37	IV	790328..791848	66.6897	72.4372	63.9751	62.7335	95.4936	116.212	75.7208	85.6417
STB3	IV	complement(792348..793889)	53.3119	50.8579	43.8906	45.265	91.5398	93.0211	56.5578	63.4434
YDR169C-A	IV	complement(794574..794723)	0	0	0	0	0	0	0	0
SEC7	IV	complement(796193..802222)	46.8143	41.5696	45.9769	48.9021	46.8174	51.7682	53.5558	54.3165
tQ(UUG)D3	IV	complement(802731..802802)	0	0	0	0	0	0	0	0
YDR170W-A	IV	803195..804517	8.42533	6.36405	7.39605	10.4725	5.21866	7.32321	7.36753	6.48288
HSP42	IV	806621..807748	39.0332	29.8569	48.1923	61.8783	213.549	243.64	301.759	355.706
SUP35	IV	808324..810381	106.836	90.0059	155.449	162.338	116.674	123.665	144.082	171.521
ARG82	IV	complement(810565..811632)	7.56682	9.91076	9.67095	8.3223	24.6616	17.9222	17.2926	29.3625
HMO1	IV	812110..812850	185.402	204.526	171.299	251.187	273.659	258.949	272.43	273.091
RSM24	IV	complement(813193..814152)	40.9293	31.8242	46.7164	43.2974	37.8244	50.4615	60.1187	63.098
NGG1	IV	814452..816560	21.8019	25.0941	23.5848	24.171	24.2498	25.9949	26.2709	31.6447
UBC1	IV	816878..817525	156.106	142.184	121.222	171.455	134.171	139.305	149.233	178.271
SDH4	IV	817950..818495	157.197	156.849	166.269	145.073	167.198	160.135	169.125	139.413
CSN9	IV	complement(818708..819196)	14.2468	24.1053	21.6777	14.9687	19.8715	18.8466	15.7366	10.9622
YDR179W-A	IV	819433..820824	18.4177	16.072	18.9404	17.0898	13.2266	14.4297	11.7934	14.056
SCC2	IV	821295..825776	7.89621	7.6752	10.6733	8.80726	7.13171	7.64493	8.58455	8.7309
SAS4	IV	complement(825910..827355)	19.2716	18.9654	20.8647	21.1521	25.2885	26.6377	26.0764	32.6229
CDC1	IV	827582..829057	42.6686	46.1239	52.1143	57.0303	78.828	69.3232	58.0441	70.2753
YDR182W-A	IV	829151..829354	1.36602	1.17922	1.33238	0	0	0	0	0
PLP1	IV	829585..830277	26.5398	25.6876	23.5329	23.3881	27.6747	32.7352	22.5785	28.6205
YDR183C-A	IV	complement(830397..830654)	28.0828	27.0398	22.1236	25.3312	4.95571	10.991	7.95368	7.27204
ATC1	IV	complement(830629..831513)	43.4533	43.7631	54.3609	60.2591	22.2486	18.424	26.6651	34.5255
UPS3	IV	complement(831934..832473)	17.5457	19.1558	20.637	24.6895	20.836	18.3795	22.8006	22.8319
YDR186C	IV	complement(832859..835492)	31.9505	33.0612	41.6891	38.2103	46.7936	50.5988	42.5563	51.9976
YDR187C	IV	complement(836228..836746)	45.1023	22.7119	89.0304	109.302	106.425	112.007	78.0886	106.384
CCT6	IV	836421..838061	210.402	161.254	223.274	258.71	263.038	283.828	211.645	226.051
SLY1	IV	838392..840392	41.9185	41.9569	39.5278	40.3689	69.9029	84.6738	42.6869	59.2043
RVB1	IV	complement(840604..841995)	91.2877	79.1501	111.104	119.441	94.2396	105.591	96.3741	113.218
HST4	IV	842337..843449	7.51126	10.3746	8.30311	8.92533	11.7174	15.7114	10.8318	8.1877
NUP42	IV	complement(843569..844861)	14.6554	15.256	23.1234	26.2834	19.1835	19.1897	20.83	29.0207
YDR193W	IV	844554..844952	10.4762	4.22037	10.8994	12.4485	9.61332	6.51474	13.5003	16.7937
MSS116	IV	complement(845952..847946)	39.5303	29.1809	51.0911	58.1803	55.2446	63.0153	66.8588	72.0112
YDR194W-A	IV	848071..848223	0	0	0	0	0	0	0	0
REF2	IV	848599..850200	28.5278	21.6235	20.3599	18.9292	19.9527	22.1262	20.9752	21.75
CAB5	IV	complement(850274..850999)	57.576	63.9508	64.3945	54.7322	71.1492	73.8867	74.5493	68.2988
CBS2	IV	851228..852397	21.9123	20.5608	25.0897	25.4715	29.287	29.8919	33.7624	30.468
RKM2	IV	complement(852533..853972)	22.6418	21.8844	28.313	34.1296	16.5149	19.5282	19.4161	23.0801
YDR199W	IV	854175..854540	54.8199	44.0371	21.5364	29.9988	32.139	28.4085	37.8452	24.1663
VPS64	IV	complement(854279..856093)	17.3496	14.0493	15.874	17.5719	18.7383	20.8315	21.9055	22.7417
SPC19	IV	856317..856814	31.3361	28.5002	18.0112	29.3964	41.0786	32.2669	27.8139	30.6778
RAV2	IV	complement(856898..857953)	22.6945	22.7804	23.9373	25.0031	26.8791	39.6083	35.9497	34.011
YDR203W	IV	857682..857999	7.01051	4.53889	6.83785	8.2207	10.4537	12.6328	11.2927	10.9571
COQ4	IV	858137..859144	46.1682	41.2868	50.1544	54.7215	62.4065	72.205	58.7827	65.4113
MSC2	IV	859346..861520	26.2652	24.8856	28.3677	25.3606	29.6276	30.7471	30.4269	26.3714
EBS1	IV	862054..864708	38.2053	35.1555	43.4069	52.6775	37.1773	35.5129	38.1619	45.5292
UME6	IV	complement(865012..867522)	10.321	8.52646	11.2575	13.2219	15.5812	12.987	14.71	16.5449
MSS4	IV	868224..870563	38.5848	34.6449	40.4222	39.3245	51.1429	58.067	58.3168	58.4161
YDR209C	IV	complement(871036..871449)	211.357	235.332	91.2581	160.387	487.34	517.707	212.516	258.316
YDR210W	IV	871074..871301	0	0	0	0	0	0	0	0
YDR210W-A	IV	872112..873428	1.26956	0.913292	0.412763	1.98495	2.32997	1.79429	0	0
YDR210W-B	IV	872112..877425	8.12978	7.69723	2.40445	2.06655	19.0113	19.8813	3.23469	2.97639
YDR210C-D	IV	complement(878659..883927)	7.88183	7.62599	10.4739	6.00448	9.65968	7.71543	9.78697	9.51424
YDR210C-C	IV	complement(882605..883927)	1.2638	0.36366	0.821783	0.592785	0.773135	1.42892	0.969411	0.20259
tI(UAU)D	IV	884361..884493	0	0	0	0	0	0	0	0
GCD6	IV	884727..886865	54.9779	51.3962	76.1155	78.7066	65.3931	65.2911	70.3923	86.2096
TCP1	IV	887232..888911	197.887	181.71	239.771	217.226	170.781	178.074	190.7	186.342
UPC2	IV	889751..892492	6.60591	4.29887	12.0934	10.3919	8.67303	7.06681	9.82245	14.76
AHA1	IV	892875..893927	145.818	136.158	175.008	237.089	320.797	341.782	550.526	568.634
YDR215C	IV	complement(894089..894502)	2.01933	1.16213	0	3.15723	2.47067	2.85395	2.47832	2.58963
ADR1	IV	895035..899006	17.3992	18.4721	14.7125	10.4646	49.057	62.1705	33.1934	29.2184
RAD9	IV	complement(899551..903480)	14.3943	14.8132	15.6997	15.1662	14.3148	15.1525	13.7717	14.1856
SPR28	IV	complement(903781..905052)	1.75263	2.08032	2.35051	1.2331	1.40723	2.22931	1.61325	1.6857
MFB1	IV	complement(905455..906852)	16.5447	13.2498	16.1372	13.0896	19.206	26.7071	22.5681	23.39
YDR220C	IV	complement(907000..907293)	0	0	0	0	0	0	0	0
GTB1	IV	907330..909438	19.6878	20.1893	26.0335	20.8242	23.2798	31.7093	24.0817	31.5176
YDR222W	IV	910054..911301	22.1059	25.0585	45.3008	46.5023	19.2605	18.3668	27.7471	29.6376
CRF1	IV	912099..913502	18.6572	15.4206	11.422	11.3579	8.19598	11.7817	6.94248	8.5906
HTB1	IV	complement(914317..914712)	779.707	748.412	623.229	732.103	775.538	796.642	952.182	827.769
HTA1	IV	915530..915928	976.385	923.658	773.179	862.222	838.923	903.18	939.237	734.219
ADK1	IV	916486..917154	943.471	911.184	837.76	1000.74	1017.51	1005.63	976.948	923.07
SIR4	IV	917571..921647	15.8575	14.6921	15.8003	15.2606	14.0496	15.6495	13.7156	12.8853
PCF11	IV	complement(921926..923806)	17.1853	15.3468	19.7965	18.7621	25.9657	22.99	24.8188	29.9232
IVY1	IV	924785..926146	22.3016	18.8987	27.7392	26.2954	30.4154	30.0155	32.9579	34.8317
YDR230W	IV	926223..926570	40.8392	37.3285	11.7157	21.0337	46.2931	69.9415	36.1173	26.9567
COX20	IV	complement(926293..926910)	43.7391	41.2613	25.5092	30.0335	74.4799	80.681	56.863	68.5246
HEM1	IV	927452..929098	161.583	142.263	151.003	144.121	108.217	110.047	116.962	96.1772
RTN1	IV	complement(929470..930357)	1081.09	1119.1	948.256	823.409	979.087	970.51	760.275	732.546
LYS4	IV	931129..933210	92.4877	71.4058	96.868	92.6641	77.1319	65.7166	70.1019	73.1216
PRP42	IV	933504..935138	20.2822	18.0973	28.261	27.1811	25.4932	29.1952	37.1816	33.9337
FMN1	IV	complement(935236..935892)	72.9541	67.7379	63.297	61.2761	64.9989	62.224	40.9941	39.1637
MRPL7	IV	936615..937493	39.6285	41.5987	40.1986	42.5288	53.2375	59.4129	63.6159	52.4466
SEC26	IV	complement(937895..940816)	120.165	123.903	105.671	118.9	230.16	240.108	143.879	152.175
YDR239C	IV	complement(941057..943420)	18.9786	14.7552	18.5112	14.2652	12.7641	14.8942	16.8183	16.78
SNU56	IV	complement(943674..945152)	15.0733	11.8735	17.8263	18.2056	14.8691	14.8591	14.5683	19.7532
BUD26	IV	945151..945438	0	0	0	0	0	0	0	0
SUP2	IV	946312..946400	0	0	0	0	0	0	0	0
AMD2	IV	946807..948456	27.8668	35.8655	31.134	27.8846	29.1359	27.9272	31.0917	34.1125
PRP28	IV	complement(948518..950284)	18.4517	17.8345	19.6893	20.2684	12.1562	13.1059	10.7422	12.8932
PEX5	IV	950563..952401	23.9421	20.9297	27.3431	25.8717	23.7777	31.0965	31.1043	32.9386
MNN10	IV	952800..953981	91.4747	93.2124	100.26	107.929	86.3198	97.1619	99.1737	110.884
TRS23	IV	954288..954947	30.8223	33.8973	39.9471	43.9658	46.4935	45.8293	46.2489	50.7626
YDR246W-A	IV	955133..955333	1.38641	2.39364	2.70452	0	0	0	0	0
VHS1	IV	956013..957398	23.5239	19.0922	30.2005	16.7866	19.0033	17.9021	19.2472	19.5315
YDR248C	IV	complement(957758..958339)	43.0929	60.347	52.7731	54.799	58.8758	76.333	59.0581	56.6448
YDR249C	IV	complement(958681..959802)	27.3204	24.8708	26.163	23.9983	18.2328	15.3747	19.4323	19.8273
YDR250C	IV	complement(960086..960361)	0	0	0	0	0	0	0	0
PAM1	IV	960614..963106	25.1505	21.4218	36.5241	34.2895	56.1074	60.8541	61.4257	70.4202
BTT1	IV	963412..963861	9.90819	5.3458	8.45615	10.4567	9.66032	19.9548	13.6803	10.7211
MET32	IV	complement(963990..964565)	27.5765	29.2349	18.8753	18.6079	39.9554	32	50.3215	41.8792
CHL4	IV	965113..966489	16.797	23.7591	16.1859	14.0486	18.7561	20.7648	23.8437	21.9949
RMD5	IV	complement(966557..967822)	18.7099	20.1418	22.3283	19.8232	24.6423	31.3583	33.6335	38.3198
CTA1	IV	complement(968133..969680)	18.0018	17.4049	18.0852	14.1855	13.5456	11.1437	10.6049	11.6006
RKM4	IV	complement(969990..971474)	19.8914	19.4393	25.6247	24.6455	22.2136	27.6885	29.3644	38.6247
HSP78	IV	complement(971808..974243)	45.4151	49.475	57.0165	71.2569	196.51	222.532	195.328	230.177
YAP6	IV	complement(974631..975782)	7.01507	5.01169	5.6626	2.49618	7.10318	5.53845	11.3557	11.4004
SWM1	IV	complement(976717..977229)	40.7409	26.729	36.5585	38.7286	31.4035	50.2096	28.5007	36.0504
EXG2	IV	complement(977521..979209)	63.3561	71.4989	59.06	65.7802	70.5524	77.0902	64.8479	70.9342
tS(AGA)D2	IV	complement(980974..981055)	0	0	0	0	0	0	0	0
YDR261W-A	IV	981462..982778	0.211593	0.730634	0.825527	0	0.582493	0.179429	0	0.814052
YDR261W-B	IV	981462..986775	30.8407	28.1175	7.41797	5.11717	57.419	59.2881	6.27627	3.93489
YDR261C-D	IV	complement(987534..992349)	3.58824	4.54643	5.58851	5.37495	7.38199	4.80958	4.95433	5.84482
YDR261C-C	IV	complement(991027..992349)	0	0	0	0	0	0	0	0
tG(GCC)D2	IV	992832..992902	0	0	0	0	0	0	0	0
YDR262W	IV	993134..993952	96.9723	111.322	127.771	111.079	107.719	118.009	88.9472	94.5784
DIN7	IV	complement(994242..995534)	9.05185	8.7443	8.4085	9.30026	12.8549	15.3518	11.5061	8.91349
AKR1	IV	complement(996029..998323)	81.2326	87.9437	118.315	85.203	91.3664	126.751	81.4785	91.678
PEX10	IV	998864..999877	27.482	23.2495	16.6192	24.234	21.4356	27.0332	21.755	26.9613
HEL2	IV	complement(1000104..1002023)	29.4633	22.6779	32.4184	30.635	34.3616	35.0769	35.804	41.4604
CIA1	IV	complement(1002510..1003502)	49.9525	34.4005	45.7114	64.7622	59.2289	45.6908	61.4788	63.4303
MSW1	IV	1004004..1005143	10.5112	13.5052	16.9282	21.0969	20.8609	20.3141	18.4504	18.5738
YDR269C	IV	complement(1005665..1005988)	0	0	0	0.806846	0	0	0	0
CCC2	IV	1005675..1008689	14.1413	19.2289	23.4392	22.2834	19.6769	29.3915	21.3543	23.5579
YDR271C	IV	complement(1008395..1008766)	20.975	33.6268	7.30658	12.6493	17.8725	10.799	13.7907	7.92552
GLO2	IV	1009010..1009834	83.7692	73.1889	88.6248	89.3575	106.315	120.015	106.955	117.932
DON1	IV	1010176..1011273	7.36008	5.47726	5.69354	5.95215	5.58939	5.81084	8.64365	5.6144
YDR274C	IV	complement(1011589..1011960)	17.2295	8.40671	22.6504	17.5684	4.81183	4.44664	7.58486	15.851
BSC2	IV	1012252..1012959	26.3711	19.3672	41.4617	27.6926	20.226	26.7014	22.1001	22.7141
PMP3	IV	complement(1013476..1013643)	92.8892	115.985	103.545	90.2515	76.1055	81.5823	123.673	74.9837
MTH1	IV	complement(1014401..1015702)	13.4839	4.06478	18.7883	5.42112	9.82006	9.61927	13.7907	12.7632
YDR278C	IV	complement(1017001..1017318)	0	0	0	0	0	0	0	0
tE(CUC)D	IV	complement(1017207..1017278)	0	0	0	0	0	0	0	0
RNH202	IV	1019368..1020420	16.6724	19.4185	19.6174	26.8121	16.0277	22.8902	27.7699	27.7445
RRP45	IV	1020747..1021664	48.266	49.7893	46.7812	63.7883	58.2182	57.6611	51.6924	48.7587
PHM6	IV	complement(1022007..1022321)	15.9239	16.0374	17.2574	7.46909	2.43538	1.50036	6.51444	0.850878
YDR282C	IV	complement(1023511..1024755)	12.5345	11.9798	10.9159	13.6483	16.2261	18.7907	16.6884	13.3475
GCN2	IV	complement(1025070..1030049)	20.0327	19.2739	18.6661	16.9029	23.4148	24.2476	21.1695	21.2591
DPP1	IV	complement(1030550..1031419)	229.02	292.268	181.203	165.565	197.517	243.098	165.697	154.963
ZIP1	IV	1032436..1035063	2.86302	3.29536	3.20622	3.58107	3.98946	4.67579	3.61139	4.48751
YDR286C	IV	complement(1035231..1035575)	28.2706	29.2857	22.0595	28.7939	28.1656	24.6582	24.5354	28.7449
INM2	IV	1035995..1036873	43.4329	33.3885	45.1462	49.3691	36.0735	40.3255	44.9397	52.1417
NSE3	IV	1037195..1038106	23.8334	28.2237	29.8031	22.3581	22.9919	30.3157	29.532	31.1522
RTT103	IV	complement(1038280..1039509)	19.031	23.2738	20.7721	16.7903	27.8583	30.9313	22.314	27.4564
YDR290W	IV	1039370..1039699	0.844448	0.728973	0.823651	0	0	0	2.33187	3.24881
HRQ1	IV	1039728..1042961	9.90933	9.74444	12.2707	14.0652	14.8653	14.687	15.9424	18.979
SRP101	IV	complement(1043146..1045011)	66.1575	56.2083	63.0715	62.4826	69.3416	73.3237	69.4189	76.2713
SSD1	IV	complement(1045640..1049392)	58.7333	70.5723	83.9386	93.1298	115.422	120.137	127.877	133.263
DPL1	IV	complement(1050459..1052228)	94.7785	82.9053	117.782	120.961	114.71	118.287	116.949	122.202
HDA2	IV	complement(1052623..1054647)	21.8806	19.2449	19.8652	17.4279	27.1499	28.4736	21.5339	23.8246
MHR1	IV	1055212..1055892	41.3296	22.6078	35.9213	44.5294	50.6923	53.4381	60.6424	49.9844
SUR2	IV	1056551..1057600	103.505	82.249	104.321	68.4667	65.2681	78.5441	53.2556	43.6501
ATP5	IV	complement(1058176..1058814)	469.243	483.758	542.759	444.697	376.569	396.064	513.012	364.919
BFR2	IV	1059627..1061231	87.1596	79.2878	72.1426	90.5598	28.3596	32.2438	38.5159	38.0748
PRO1	IV	complement(1061505..1062791)	43.0885	38.8786	52.3757	68.4522	46.8909	37.273	46.6375	61.8523
CFT1	IV	1063352..1067425	15.3903	13.3448	13.6103	16.7477	19.709	18.2712	17.9441	18.4211
GPI11	IV	1067731..1068390	58.6891	60.8693	32.5342	39.2127	41.8442	42.2489	33.8122	36.5491
RSC3	IV	complement(1068729..1071386)	21.5973	22.4451	20.6563	20.5555	30.3048	33.0724	26.828	26.722
CPR5	IV	complement(1071880..1072557)	270.858	286.332	210.869	233.271	302.482	319.259	211.864	196.079
HNT2	IV	complement(1072746..1073488)	32.3834	35.3117	30.7547	35.5753	34.7991	33.9647	46.2809	43.0318
YDR306C	IV	complement(1073735..1075171)	49.2565	49.3845	33.2899	39.1127	41.4624	48.3468	32.3087	35.998
tV(CAC)D	IV	complement(1075472..1075544)	0	0	0	0	0	0	0	0
PMT7	IV	1075865..1077853	23.9579	25.3986	31.8404	24.9721	27.8985	34.2164	33.7882	32.4758
SRB7	IV	complement(1078027..1078449)	39.5273	40.9466	36.6262	35.8446	30.8308	41.3398	41.8414	48.1561
GIC2	IV	complement(1079048..1080199)	76.1982	80.6047	94.8485	84.4163	74.3614	76.1025	72.8104	74.2192
SUM1	IV	complement(1081128..1084316)	29.6232	26.553	24.2911	30.2488	41.4564	41.2	33.7021	36.6446
TFB1	IV	1085065..1086993	10.6902	12.3461	14.5132	13.552	19.4868	16.5378	21.0098	24.1766
SSF2	IV	1087581..1088942	49.7183	41.1533	33.9257	40.6907	21.2157	21.861	28.4379	27.1569
PIB1	IV	complement(1089219..1090079)	39.486	37.998	42.6175	43.4179	41.5796	54.068	55.7104	39.5347
RAD34	IV	complement(1090433..1092511)	3.7531	3.35559	4.18362	3.77227	8.11792	8.29747	5.67546	7.47742
IPK1	IV	complement(1092741..1093586)	24.7046	27.2977	18.9556	23.4844	28.1105	27.9323	30.3199	34.8498
OMS1	IV	1093763..1095178	39.7534	34.1475	29.1768	32.4927	29.0749	31.3741	37.86	37.4783
tF(GAA)D	IV	complement(1095370..1095461)	0	0	0	0	0	0	0	0
YDR316W-A	IV	1096064..1097386	0	0	0	0	0	0	0	0
YDR316W-B	IV	1096064..1101332	0	0	0	0	0	0	0	0
HIM1	IV	1102184..1103428	12.3106	12.7526	9.82427	8.39898	5.13483	7.97181	8.24116	7.96545
MCM21	IV	1103758..1104947	28.9492	24.3386	21.8524	21.4897	23.5618	20.9197	26.4153	23.0014
YFT2	IV	complement(1105003..1105827)	80.7292	91.8506	91.59	82.0695	78.1091	86.5028	60.3178	64.3264
SWA2	IV	complement(1106095..1108101)	35.6839	38.4754	19.908	22.1431	54.6594	55.574	18.6596	24.9731
DAD4	IV	complement(1108280..1108498)	155.24	155.98	111.701	118.175	135.447	148.906	97.2147	85.6706
YDR320W-B	IV	1108484..1108621	0	0	0	0	0	0	0	0
ASP1	IV	1108702..1109847	199.882	197.319	136.14	134.131	160.881	158.775	91.3216	100.568
MRPL35	IV	1110589..1111692	37.8625	32.2491	32.2522	37.6499	56.9798	52.2273	53.9035	55.3533
TIM11	IV	complement(1112003..1112293)	198.228	197.574	228.839	240.756	260.987	267.977	282.069	268.027
PEP7	IV	complement(1112480..1114027)	6.30063	7.30386	9.83273	9.11924	10.7374	10.5331	9.6107	9.34977
UTP4	IV	complement(1114433..1116763)	45.7871	36.2235	59.235	60.2238	25.6702	22.7082	26.8501	33.2303
YCG1	IV	1117126..1120233	14.7045	12.6937	12.6807	11.1027	17.278	17.5634	14.8556	17.765
YSP2	IV	complement(1120609..1124925)	24.0131	25.5774	28.3327	24.2222	21.0282	22.005	22.3411	22.2269
YDR327W	IV	1125302..1125628	192.596	165.524	121.356	99.9305	157.964	145.976	163.944	148.357
SKP1	IV	complement(1125434..1126018)	125.758	110.206	138.458	150.595	168.728	181.775	178.897	202.967
PEX3	IV	complement(1126270..1127595)	43.7126	37.5537	43.456	46.9212	55.9255	53.285	56.8724	53.1607
UBX5	IV	1127872..1129374	15.018	15.5252	26.9454	26.6114	35.2182	36.6331	35.6685	42.7987
GPI8	IV	1129588..1130823	70.3433	70.8449	62.2336	61.9705	66.825	73.4159	56.863	54.4294
IRC3	IV	1131001..1133070	12.5199	10.6916	10.7671	10.3557	15.0711	12.8999	10.0372	10.488
RQC1	IV	complement(1133260..1135431)	39.5164	33.2267	36.9164	40.1997	41.9127	38.9494	40.5072	46.3987
SWR1	IV	1135932..1140476	12.3239	12.3853	15.5488	15.0697	18.0604	18.6654	23.5907	21.7016
MSN5	IV	1141168..1144842	27.6772	28.8673	41.122	39.2661	48.3596	49.2548	51.6502	55.5016
YDR336W	IV	1145092..1146036	20.9369	21.6378	13.806	18.2578	20.0242	22.0053	19.2719	18.1521
MRPS28	IV	1146319..1147179	38.1914	41.6302	45.1429	47.6686	47.8165	60.3805	52.7312	59.769
YDR338C	IV	complement(1147379..1149466)	32.4312	34.4482	30.8514	20.6581	32.4542	33.7259	19.0414	19.8966
FCF1	IV	complement(1149951..1150520)	112.934	107.619	100.139	95.3947	68.6391	68.8193	76.9519	63.48
tX(XXX)D	IV	complement(1150842..1150941)	0	0	0	0	0	0	0	0
YDR340W	IV	1150881..1151183	0	0	0	0	0.843942	0	0	0
YDR341C	IV	complement(1151803..1153626)	162.403	140.591	183.587	189.328	188.001	179.174	208.271	239.813
HXT7	IV	complement(1154216..1155928)	97.7696	20.6436	94.727	21.823	46.1271	60.4218	128.777	78.859
HXT6	IV	complement(1159608..1161320)	87.3582	11.2346	56.6458	16.7869	14.7786	10.898	21.5627	11.8914
YDR344C	IV	complement(1162006..1162449)	0	0	0.612173	0	1.15187	0	0	0.603664
HXT3	IV	complement(1162957..1164660)	1007.72	458.111	1092.16	451.652	364.813	379.007	559.978	424.69
SVF1	IV	complement(1167214..1168659)	164.002	142.074	131.015	123.478	145.011	159.499	100.403	111.956
MRP1	IV	1169178..1170143	56.8298	55.7823	70.0615	71.9847	81.7969	83.6616	85.7676	87.6775
PAL1	IV	complement(1170326..1171825)	48.3024	40.2539	49.6497	50.1923	63.7581	65.6934	44.4611	50.5677
YPS7	IV	complement(1172386..1174176)	110.938	100.737	125.81	122.024	81.6687	90.1161	83.6402	96.9745
EMT1	IV	1175829..1175901	0	0	0	0	0	0	0	0
ATP22	IV	complement(1176120..1178174)	26.8497	27.1582	39.1505	34.8558	34.7174	40.822	36.9469	43.1712
SBE2	IV	1178666..1181260	22.0142	20.3944	29.7466	31.1284	24.3397	26.3171	28.962	36.7698
YPQ2	IV	1181801..1182754	86.1708	80.6914	82.6241	66.8617	56.2893	66.8794	52.1616	50.2901
TRR1	IV	1183299..1184258	385.781	368.359	482.17	508.132	381.973	400.984	474.269	446.153
TRP4	IV	1184747..1185889	120.195	107.127	123.418	111.383	143.63	140.999	129.936	132.958
YDR354C-A	IV	complement(1185139..1185282)	0	0	0	0	0	0	0	0
YDR355C	IV	complement(1186067..1186369)	1.83939	0.793931	1.79409	4.31383	1.68788	2.33968	0.846555	1.76915
SPC110	IV	1186107..1188941	37.254	36.9115	17.0657	15.9525	25.7969	24.5059	23.8863	20.8938
CNL1	IV	complement(1189199..1189567)	71.7437	88.6621	89.865	75.0958	52.6675	59.5571	55.6111	69.0042
GGA1	IV	1190059..1191732	13.4839	12.0712	16.7239	16.7095	26.2741	35.5731	30.1862	34.9043
EAF1	IV	complement(1191936..1194884)	15.8753	14.8464	15.2078	17.9952	22.4585	24.1195	24.6156	23.0854
OPI7	IV	1194598..1195032	0.640615	0	2.49935	1.20192	1.76355	3.80265	1.76901	4.31307
BCP1	IV	complement(1195412..1196263)	87.329	74.5401	76.5647	84.9916	50.4226	39.1072	45.4606	47.1878
TFC6	IV	complement(1196679..1198697)	28.0186	31.6935	19.1165	17.2207	39.1361	41.5498	18.9299	18.8508
ESC2	IV	1199183..1200553	19.3096	16.6691	18.6358	16.7796	16.6	23.6135	15.5288	17.9857
tK(CUU)D1	IV	1201750..1201822	0	0	0	0	0	0	0	0
SEM1	IV	1202128..1202397	304.47	329.658	188.25	189.77	205.519	217.053	181.454	174.714
CDC40	IV	complement(1202843..1204210)	21.1853	22.3328	20.6635	24.078	27.665	28.3292	22.313	22.9233
ESF1	IV	complement(1204497..1206383)	154.471	126.209	91.4658	102.101	41.4672	33.0605	42.4112	42.8956
YDR365W-A	IV	1206997..1208319	0	0	0	0	0	0	0	0
YDR365W-B	IV	1206997..1212265	11.955	7.62599	11.0414	7.98943	8.44615	8.56771	10.3713	9.05633
YDR366C	IV	complement(1212438..1212836)	6.98415	7.83783	4.7685	3.27592	3.84533	1.1845	5.78586	4.70222
KEI1	IV	1212848..1213614	136.823	134.006	112.64	98.13	91.7654	103.606	84.3466	89.3422
YPR1	IV	1213904..1214842	139.185	145.771	164.704	169.546	153.592	172.889	138.77	156.991
XRS2	IV	complement(1215016..1217580)	8.69139	8.62831	8.58331	8.35723	11.3651	14.9247	9.20022	10.6584
DXO1	IV	complement(1217782..1219110)	20.1295	15.2048	20.0428	20.4571	19.8183	20.2702	18.9147	22.1843
CTS2	IV	1219413..1220948	7.25697	4.38523	8.4939	11.7434	12.9855	15.6923	17.3676	20.7651
YDR371C-A	IV	complement(1219509..1219613)	0	0	0	0	0	0	0	0
VPS74	IV	complement(1221112..1222149)	91.8154	96.6416	126.214	118.62	142.392	148.887	146.787	172.229
FRQ1	IV	1222759..1223331	124.987	122.59	109.576	114.513	107.106	128.258	116.39	107.585
PHO92	IV	complement(1223474..1224394)	0.605142	2.08956	1.4756	1.13537	1.11059	0	1.11403	1.16407
WIP1	IV	1224757..1225026	55.7335	73.9503	41.274	41.6333	53.9842	88.3965	46.5511	49.6346
BCS1	IV	complement(1225166..1226536)	27.2367	23.8631	31.7205	30.3177	36.3708	36.3682	37.2318	49.4608
ARH1	IV	1226822..1228303	42.6839	45.9371	34.8468	46.392	56.0777	67.448	54.0013	53.7139
ATP17	IV	1228611..1228916	142.977	165.091	146.561	166.59	146.242	175.3	171.842	131.386
LSM6	IV	complement(1229349..1229609)	195.388	203.694	167.665	190.304	148.922	174.741	160.194	142.742
RGA2	IV	1230167..1233196	14.2553	13.338	17.5821	16.3063	15.5285	16.6897	17.3544	20.1683
SDH6	IV	complement(1233278..1233517)	63.8614	85.1987	106.457	83.8717	64.9941	88.6153	73.7455	74.8241
ARO10	IV	1234218..1236125	17.2342	17.273	9.82942	9.4538	56.6914	47.4349	37.3736	31.326
YRA1	IV	1236558..1238004	259.026	261.049	231.892	243.76	404.036	404.95	320.915	319.979
YDR381C-A	IV	complement(1238312..1238850)	30.6938	35.5612	37.8163	32.5826	31.1305	27.398	44.6098	43.5058
RPP2B	IV	1239492..1239824	2574.12	2590.55	2004.66	2521.55	2189.31	1840.07	2384.04	2219.07
NKP1	IV	complement(1239960..1240676)	39.2544	33.5511	22.3661	22.6052	30.3148	33.6169	22.1805	26.1672
ATO3	IV	complement(1241204..1242031)	36.348	19.7562	28.5592	31.888	22.236	17.1237	21.3755	20.717
EFT2	IV	1243230..1245758	1716.3	1554.85	1849.97	1642.31	1145	1012.69	1213.26	1220.06
MUS81	IV	1246084..1247982	7.19048	7.72735	9.01722	9.08563	12.2538	13.3148	9.18506	12.5615
YDR387C	IV	complement(1248154..1249821)	38.4254	37.0649	43.6713	32.2855	35.4137	42.5013	39.8292	34.0657
RVS167	IV	1250186..1251634	194.433	170.335	199.211	217.037	179.83	212.497	193.132	210.87
SAC7	IV	1252537..1254501	30.9158	30.1161	39.4221	36.7183	29.02	30.1848	39.4223	39.0105
UBA2	IV	complement(1254937..1256847)	34.4142	39.9047	31.1487	41.723	31.7134	32.5216	41.8786	44.7412
SUF3	IV	complement(1257008..1257079)	0	0	0	0	0	0	0	0
YDR391C	IV	complement(1257358..1258056)	94.0852	80.5312	105.378	94.6192	118.894	138.269	101.648	97.3945
SPT3	IV	1258696..1259709	29.4058	20.1654	28.9496	24.4918	42.1147	37.2872	33.6443	41.2349
SHE9	IV	1259901..1261271	17.0737	16.1427	17.4463	15.8262	20.3303	22.9241	23.1997	22.2867
RPT3	IV	1261681..1262967	154.382	163.365	185.005	211.247	225.712	254.852	218.837	240.12
SXM1	IV	1263324..1266158	63.4989	58.6341	99.0385	87.6005	56.7352	56.8471	69.3065	73.7428
YDR396W	IV	1266295..1266795	68.9717	63.3814	45.0295	62.0934	48.4888	36.3187	47.1029	41.7287
NCB2	IV	complement(1266366..1266898)	105.527	81.8235	103.545	85.9538	88.1374	87.8785	95.9717	96.6355
UTP5	IV	1267471..1269402	69.9554	53.7901	71.4683	82.6742	30.9716	31.1896	35.1833	32.3241
HPT1	IV	1270068..1270733	557.335	483.289	628.497	635.882	333.657	268.596	540.358	523.175
URH1	IV	1271063..1272085	143.284	145.324	36.9314	33.4758	210.221	206.971	30.5902	28.5581
YDR401W	IV	1272223..1272786	1.97637	0	0	0.927015	0.906789	0	3.18359	0
DIT2	IV	complement(1272234..1273703)	0.37914	2.782	3.32822	1.24485	1.21769	1.92904	1.91943	2.00564
DIT1	IV	1274602..1276212	3.80552	4.62905	7.92975	5.84175	3.6508	3.22704	3.6621	3.6602
RPB7	IV	complement(1276654..1277169)	134.473	122.612	100.083	119.057	105.061	104.415	116.82	111.158
MRP20	IV	1277646..1278437	49.6113	42.5234	45.644	47.2005	49.0765	57.585	55.7059	54.8236
PDR15	IV	1279210..1283799	15.7851	16.3519	9.88919	9.68216	19.4432	21.7259	13.468	13.6641
YDR406W-A	IV	1283799..1284044	0	3.91156	1.1049	1.06268	0	0.960599	0	1.08954
TRS120	IV	complement(1284069..1287938)	20.8821	19.767	17.6989	19.7921	35.4168	36.6368	25.5843	30.5426
ADE8	IV	complement(1288215..1288859)	123.132	107.786	120.943	148.745	159.772	135.19	183.73	200.708
SIZ1	IV	1289406..1292120	13.7538	12.316	15.3172	18.0056	17.0476	16.6242	17.1949	19.7441
STE14	IV	complement(1292372..1293091)	65.7965	65.8202	50.5859	39.9389	45.8155	38.0717	38.1197	29.7807
DFM1	IV	complement(1293369..1294394)	240.643	273.386	77.6206	69.5587	261.945	293.196	76.0019	76.803
RRP17	IV	1294693..1295400	100.368	84.2644	83.3074	82.3394	47.3144	46.3937	56.5183	58.6782
YDR413C	IV	complement(1294836..1295411)	36.2849	15.8704	4.71883	18.154	20.8656	3.28205	0	0
ERD1	IV	complement(1295598..1296686)	33.7779	38.8786	32.4468	33.6075	34.0483	35.1532	28.9718	31.5036
YDR415C	IV	complement(1297037..1298161)	36.6603	31.2195	27.5429	36.25	42.0508	39.2795	32.8328	35.0222
SYF1	IV	1298432..1301011	19.874	16.5969	18.4364	19.0491	18.4352	16.7613	16.1062	16.5179
YDR417C	IV	complement(1301555..1301926)	825.516	810.277	1066.76	1222.76	1191.27	994.142	1350.11	1490
RPL12B	IV	1301616..1302113	1097.88	1067.07	1017.9	1196.33	1034.15	939.061	1212.48	1200.74
RAD30	IV	1303174..1305072	16.2886	14.5679	24.3322	23.6777	18.4481	17.048	15.5336	21.1711
tS(AGA)D3	IV	1305630..1305712	0	0	0	0	0	0	0	0
HKR1	IV	1306267..1311675	21.6896	19.6576	25.276	24.2134	16.2629	17.1693	20.5338	20.6136
ARO80	IV	1312040..1314892	8.40008	9.44369	11.1466	9.89596	12.3689	12.7555	12.3173	14.8434
SIP1	IV	complement(1315326..1317773)	22.084	21.6191	24.2048	24.241	28.7261	28.187	28.5007	30.4377
CAD1	IV	complement(1318046..1319275)	26.9605	21.318	26.5175	30.18	25.7793	33.621	32.324	36.6085
DYN2	IV	complement(1319387..1319841)	181.783	235.388	147.106	153.665	195.223	172.784	162.73	176.763
SNX41	IV	1320064..1321941	26.2642	26.3874	22.4333	20.0448	42.4829	38.5038	35.3755	34.3953
YDR426C	IV	complement(1321629..1322006)	18.4304	19.0922	15.1003	8.99057	10.1474	20.0049	14.2503	7.09065
RPN9	IV	1322205..1323386	95.2468	80.3906	122.565	133.584	121.583	152.54	161.456	161.678
BNA7	IV	complement(1323454..1324239)	40.4175	49.2752	51.1795	48.8912	40.6671	37.5807	33.2871	36.8281
TIF35	IV	complement(1324477..1325301)	387.77	345.533	300.138	370.422	224.719	227.428	293.505	276.798
CYM1	IV	complement(1325501..1328470)	18.5778	15.5514	23.4283	29.7506	27.2934	30.155	33.9417	40.8808
YDR431W	IV	1328390..1328701	0	0	0	0.837879	0	0	0.822135	0.85906
NPL3	IV	1328783..1330027	105.2	82.8922	174.217	211.024	200.258	207.457	253.622	257.047
YDR433W	IV	1329600..1330040	109.319	48.5486	58.552	141.676	105.533	76.6257	89.5736	68.0703
GPI17	IV	1331237..1332841	96.5354	88.8802	51.6514	56.0298	107.862	119.847	58.1734	61.1201
PPM1	IV	complement(1332983..1333969)	34.1629	37.0469	39.1046	46.6156	38.3442	34.4765	47.5589	44.5353
PPZ2	IV	1334821..1336953	16.8533	19.5111	26.5051	23.7764	26.7343	28.5829	29.8235	25.5084
GPI19	IV	1337352..1337774	1.31758	2.27481	7.06821	2.47204	2.4181	2.79323	3.03199	3.16816
THI74	IV	1338274..1339386	33.0495	37.8241	25.642	27.2457	24.3538	27.1764	20.7417	21.9141
LRS4	IV	1339676..1340719	11.2108	11.982	16.402	14.2728	14.9412	19.0132	16.4616	12.5798
DOT1	IV	1342493..1344241	11.4717	13.6167	15.8514	13.4521	14.182	14.727	15.1059	20.2284
APT2	IV	complement(1344517..1345062)	132.189	126.008	136.4	121.612	67.4412	64.054	80.3344	75.1064
YDR442W	IV	1345647..1346039	23.3996	19.5877	11.0658	5.32149	5.20538	10.2219	18.2753	9.54803
SSN2	IV	complement(1345676..1349938)	7.71353	6.94089	9.43634	8.70781	11.697	12.3059	13.418	12.5746
YDR444W	IV	1350290..1352353	17.2817	12.8206	17.5145	19.3784	14.3715	14.6547	19.7599	17.1412
YDR445C	IV	complement(1352182..1352589)	4.09805	1.76883	1.99856	0.640731	1.88025	0.579185	1.88608	0.656928
tK(CUU)D2	IV	complement(1352466..1352538)	0	0	0	0	0	0	0	0
ECM11	IV	1353725..1354633	2.75909	0.529287	0.897045	0.862766	1.68788	0.519928	0.282185	1.47429
RPS17B	IV	complement(1354829..1355553)	1344.52	1339.77	1122.93	1340.8	1156	996.401	1512.2	1585.99
ADA2	IV	1356065..1357369	15.3748	15.8531	16.6624	18.0288	20.3788	19.1943	17.8866	17.4577
UTP6	IV	complement(1357580..1358902)	33.0694	32.5476	40.0619	44.8541	20.8746	21.0765	29.0823	25.1212
RPS18A	IV	1359923..1360798	1455.9	1419.37	1424.97	1859.57	2006.87	1715.77	2349.85	2536.83
YHP1	IV	complement(1361120..1362181)	29.6511	20.8396	30.2005	25.6003	29.3759	24.4763	28.5007	31.0426
PPN1	IV	1362878..1364902	120.137	126.042	76.3738	87.2685	102.159	112.261	95.2557	100.196
TSA2	IV	complement(1365072..1365662)	36.7785	33.7844	73.585	50.4259	12.1151	15.194	17.7948	17.687
GUK1	IV	complement(1366264..1366827)	304.855	263.594	250.118	309.16	328.711	284.491	293.345	292.738
YDR455C	IV	complement(1367373..1367681)	13.5276	9.34218	16.7129	12.6902	17.3787	26.7662	11.6216	19.9502
NHX1	IV	1367485..1369386	83.9519	97.1351	82.8847	75.1818	89.5404	90.9448	82.67	80.3235
TOM1	IV	1369790..1379596	32.2228	27.2033	31.0412	30.1749	30.9246	32.1679	33.9497	34.108
HEH2	IV	complement(1380055..1382046)	54.6983	57.6042	44.8914	38.9765	48.2674	47.9258	43.7812	47.7658
PFA5	IV	complement(1382319..1383443)	35.6695	33.7855	36.2406	26.9551	28.8673	33.1881	25.5366	24.5393
TFB3	IV	1383811..1384776	32.8863	27.8911	27.0116	27.0619	35.4718	46.9679	33.4573	39.1219
MFA1	IV	1385176..1385286	5.02104	0	0	0	0	0	0	0
YDR461C-A	IV	complement(1385524..1385766)	18.3485	25.7391	26.8449	32.2739	32.622	27.2288	27.4451	28.6778
MRPL28	IV	1386073..1386516	25.1052	25.4648	23.2626	22.3736	33.9801	31.9334	35.2407	30.7869
STP1	IV	1386816..1388375	37.1557	35.93	64.815	55.9703	49.9954	48.3218	53.1099	59.4469
SPP41	IV	1388872..1393179	44.3747	39.0326	29.5906	33.4358	24.5742	27.2072	23.6381	24.8242
YDR464C-A	IV	complement(1392492..1392680)	0	0	0	0	0	0	0	0
RMT2	IV	complement(1393336..1394574)	75.346	56.4998	87.0916	94.1021	31.3709	26.3199	35.8156	43.0487
PKH3	IV	1395121..1397817	12.9156	14.3605	19.9545	18.8043	21.0488	22.1675	24.0623	27.9257
YDR467C	IV	complement(1397583..1397909)	17.0439	21.3342	17.4553	15.9889	17.204	23.1249	5.49096	13.9341
TLG1	IV	complement(1398026..1398700)	64.4032	51.6761	62.8171	56.1565	67.054	71.0672	49.0212	71.8709
SDC1	IV	1399015..1399542	46.4446	45.5608	40.6678	48.5208	43.5877	47.4405	46.6375	45.6864
UGO1	IV	complement(1399706..1401214)	13.2963	14.6664	21.7948	23.7338	30.8416	34.1385	30.5972	28.419
RPL27B	IV	1401770..1402564	1073.31	996.778	1052.83	1185.6	1012.28	866.46	1158.33	1196.01
snR13	IV	1402919..1403042	0	0	0	0	0	0	0	0
TRS31	IV	1403322..1404173	54.6215	48.8463	50.0861	52.4677	33.9152	37.9978	35.8266	39.9523
PRP3	IV	complement(1404445..1405854)	44.2706	44.8706	34.3129	30.0353	27.7477	26.815	30.5624	31.9351
JIP4	IV	complement(1407464..1410094)	21.0775	19.841	24.1742	21.5613	22.8403	29.5496	27.4933	31.173
YDR476C	IV	complement(1410453..1411127)	216.329	234.859	198.115	156.851	169.719	217.053	109.063	108.005
SNF1	IV	1412373..1414274	20.2188	20.2365	34.8687	36.4226	54.7191	55.4117	52.3262	66.3725
SNM1	IV	1414575..1415171	18.2044	17.3268	20.0325	21.0186	13.2783	17.4163	15.8974	19.3051
PEX29	IV	complement(1415210..1416874)	37.4904	27.8849	31.9962	32.1866	41.4672	49.3904	38.5145	41.2101
DIG2	IV	1417399..1418370	30.9631	25.2441	16.4984	21.5159	25.5188	27.2288	17.681	17.9236
PHO8	IV	complement(1418550..1420250)	115.989	94.8951	135.822	100.664	136.201	149.759	90.3276	92.9663
CWC21	IV	complement(1420431..1420838)	36.8825	25.9429	41.3037	44.2104	53.9006	37.0678	52.8101	47.2988
KRE2	IV	1421157..1422485	343.46	353.511	386.13	340.886	322.481	307.075	309.197	315.622
VPS52	IV	1422763..1424688	14.9028	10.242	16.5115	13.9803	13.6753	18.5267	20.1103	22.9618
VPS72	IV	complement(1424820..1427207)	38.276	38.381	27.8862	28.1342	26.2354	31.7649	34.3727	29.9678
VPS60	IV	complement(1427431..1428120)	71.8882	76.0034	90.9955	89.0338	74.8613	77.3992	87.3608	100.219
RIB3	IV	complement(1428354..1428980)	370.668	347.221	326.426	310.617	308.733	293.594	287.598	279.569
PAC11	IV	complement(1429188..1430789)	8.34959	3.45375	7.29563	9.79095	6.86375	5.90031	10.4076	9.36922
SLD5	IV	1431012..1431896	19.2076	20.9302	24.877	21.5633	26.8717	21.6281	22.6073	26.6512
PKH1	IV	complement(1431968..1434268)	11.5052	9.51372	15.5924	17.8369	22.5598	27.4203	31.4362	31.3338
YDR491C	IV	complement(1434500..1434991)	27.7535	27.3809	39.2239	43.0384	13.5134	18.2514	21.3755	15.7983
IZH1	IV	1434924..1435874	206.876	196.547	236.936	189.673	90.0782	93.4296	107.889	78.6324
MZM1	IV	1436217..1436588	31.4625	39.4469	26.3037	26.0013	50.1805	43.8312	39.3034	33.8636
RSM28	IV	1436930..1438015	25.9166	26.8029	28.2817	35.3853	38.8516	38.2966	47.4749	50.1008
VPS3	IV	complement(1438115..1441150)	14.8696	14.8172	13.4291	14.0353	14.7398	13.699	15.9683	15.5378
PUF6	IV	complement(1441433..1443403)	86.1028	75.4271	85.775	84.2215	25.5585	26.0166	39.6927	36.172
ITR1	IV	complement(1443713..1445467)	2956.58	2798.6	3108.49	2936.37	2355.49	2512.13	2011.27	2094.12
SEC20	IV	complement(1445843..1446994)	49.5893	48.864	40.582	44.0236	56.8254	62.7691	62.5679	55.8389
LCD1	IV	1447830..1450073	12.6667	11.685	11.7491	13.5136	14.2443	17.4808	13.8312	15.5274
RPL37B	IV	complement(1450198..1450853)	3384.72	3784.11	2676.31	3311.3	3182.54	2709.13	3367.24	3199.26
PLM2	IV	1451353..1452918	10.6769	7.98798	7.11622	5.84268	13.0633	15.5426	9.66403	9.58461
SAM2	IV	complement(1453310..1454464)	2261.19	2456.64	2621.56	3089.94	3466.65	3457.66	2892.41	3065.95
LPP1	IV	complement(1455042..1455866)	40.1957	40.8225	15.4846	13.6254	66.9507	67.8847	21.4532	18.5182
SPG3	IV	complement(1456311..1456694)	15.2396	14.4086	9.20172	14.9771	10.6548	14.1538	18.7036	12.5638
PSP1	IV	complement(1456695..1459220)	18.5337	19.7134	31.958	33.3241	48.9967	51.4525	52.9057	51.5681
GMC1	IV	complement(1459728..1461554)	7.62637	8.69022	8.18241	7.1543	11.0572	13.4515	10.5298	10.1225
tL(CAA)D	IV	complement(1461715..1461829)	0	0	0	0	0	0	0	0
GIN4	IV	complement(1462358..1465786)	39.0899	36.9015	29.4871	29.0465	33.3346	33.837	37.1781	41.271
GNP1	IV	complement(1466453..1468444)	131.22	124.507	124.304	155.512	223.108	173.434	280.586	228.738
YDR509W	IV	1468226..1468573	13.6131	8.98648	7.81048	18.0288	30.8621	24.4456	38.3285	40.05
SMT3	IV	1469400..1469705	224.027	232.7	130.573	168.299	289.141	336.699	273.271	250.509
YDR510C-A	IV	complement(1469695..1469811)	0	0	0	0	2.18559	2.01972	0	0
SDH7	IV	1470017..1470418	50.6038	46.0776	33.8066	42.9194	73.1521	55.8438	54.8745	56.6723
EMI1	IV	complement(1470500..1471063)	87.4542	81.0401	75.6619	82.5043	77.9838	90.5007	98.6912	99.7972
GRX2	IV	1471017..1471448	193.519	213.832	261.109	234.187	337.401	367.042	425.729	323.245
YDR514C	IV	complement(1471548..1472999)	35.1213	27.1708	34.818	41.0491	25.0079	23.7609	26.8519	26.9503
SLF1	IV	1473429..1474772	19.0755	16.288	23.6616	20.2288	16.1724	19.6923	28.4371	29.3154
EMI2	IV	complement(1474974..1476476)	58.7742	59.5401	50.4548	48.5267	77.4119	100.623	69.1185	64.733
GRH1	IV	1477239..1478357	87.1615	73.0928	85.7436	85.5041	128.886	126.495	94.2128	99.1627
EUG1	IV	1478608..1480161	92.172	114.398	17.1408	21.5325	176.894	198.443	25.7497	27.941
FPR2	IV	1480425..1480832	517.038	586.663	120.58	120.457	548.407	615.673	91.1603	99.8531
URC2	IV	complement(1481085..1483403)	17.6646	14.6266	14.2993	14.542	15.4377	16.7117	14.1582	16.2966
YDR521W	IV	1483141..1483476	0	0	2.42683	3.11212	2.28316	0.703296	3.05365	6.38159
SPS2	IV	complement(1483795..1485303)	1.29269	2.7101	1.80122	2.07887	1.86405	1.40939	1.69984	2.48666
SPS1	IV	complement(1485566..1487038)	2.83776	1.95976	2.76787	1.06484	1.21521	4.81278	1.91553	1.09176
AGE1	IV	complement(1487542..1488990)	27.886	31.5436	42.5809	46.3661	34.06	39.9553	35.4046	46.2434
YDR524W-C	IV	1489403..1489492	0	0	0	0	0	0	0	0
YDR524C-B	IV	complement(1489598..1489798)	729.25	793.493	914.129	853.186	684.45	531.398	723.577	578.724
YDR524C-A	IV	complement(1489871..1489990)	0	0	0	0	0	0	0	0
API2	IV	1489905..1490234	0	0	0	0	0	0	0	0
SNA2	IV	1490596..1490835	35.9946	36.0842	40.7707	34.8558	27.7024	25.6	20.3067	30.153
YDR526C	IV	complement(1491075..1491545)	3.54991	1.02149	1.73124	8.88045	2.17167	4.51543	5.44599	5.12153
RBA50	IV	1491094..1492413	36.3112	35.5374	35.6229	45.3521	21.8907	22.3776	30.5087	40.6101
snR84	IV	complement(1492477..1493026)	0	0	0	0	0	0	0	0
HLR1	IV	1494586..1495857	30.8901	30.2593	9.82942	11.0979	65.5369	66.5079	15.3258	16.0142
QCR7	IV	complement(1496165..1496548)	356.317	358.962	345.418	354.685	423.527	431.999	633.918	455.785
APA2	IV	complement(1496791..1497768)	39.6061	47.7187	46.4125	46.7773	40.2659	42.284	43.8001	40.5603
CAB1	IV	1498232..1499335	61.0848	57.0897	67.2126	84.5347	75.5099	76.6287	73.6526	85.4578
KRE28	IV	complement(1499396..1500553)	16.6046	15.7881	10.5624	15.5767	14.1327	14.8968	13.069	15.9705
HSP31	IV	complement(1501447..1502160)	486.303	565.352	905.254	685.765	239.24	303.162	482.835	346.483
FIT1	IV	complement(1503314..1504900)	6.14579	7.7307	7.70713	4.94174	9.34558	5.80717	5.81867	4.89778
YDR535C	IV	complement(1506606..1507362)	0	0	3.25515	0.521793	0.510408	0.471671	1.53597	1.06997
STL1	IV	1508005..1509714	6.51854	8.58142	5.56325	5.04491	7.92565	5.66585	3.75009	6.11289
YDR537C	IV	complement(1510856..1511461)	8.73711	9.52717	13.9042	10.7846	19.8326	14.0381	9.31211	9.73034
PAD1	IV	1510902..1511630	38.9905	38.6086	29.8277	29.4051	30.8681	31.767	36.2416	29.7807
FDC1	IV	1512094..1513605	68.9297	66.8225	77.4787	81.6068	81.1792	89.0841	65.823	64.1704
IRC4	IV	complement(1517136..1517675)	27.3507	35.6387	6.54345	9.68216	42.1455	49.4495	12.3503	13.4013
YDR541C	IV	complement(1519664..1520698)	45.5023	37.653	39.1294	40.4125	28.1656	31.5076	29.9877	32.6293
PAU10	IV	1523249..1523611	0	1.98811	0.748773	0.72016	0	0.650984	0	0
YDR543C	IV	complement(1524634..1524933)	0	0	0	0	0	0	0	0
YDR544C	IV	complement(1525095..1525523)	0	0	0	0	0	0	0.597917	0
YRF1-1	IV	1526321..1531711	2.53287	2.49887	5.64684	3.63687	4.93309	4.5587	5.94756	5.91638
YDR545C-A	IV	complement(1530863..1531342)	0	0	0	0	0	0	0	0
YEL077C	V	complement(264..4097)	19.8425	11.4194	25.6634	18.887	19.5421	20.8325	23.3492	21.1821
YEL077W-A	V	630..1112	0	0	0	0	0	0	0	0
YEL076C-A	V	complement(4185..5114)	0	0	0	0	0	0	0	0
YEL076C	V	complement(4464..5114)	0.856122	1.10858	0.835038	0.401564	2.35681	0	2.36411	2.88201
YEL075W-A	V	4870..5481	4.55339	0	1.33238	2.99008	0	3.47511	2.93389	0
YEL075C	V	complement(5345..5713)	1.51039	0	1.4732	0	0.692993	0.640399	0	0
YEL074W	V	6126..6464	4.11014	2.83848	2.40535	0	1.50864	3.48536	0.756656	3.16256
YEL073C	V	complement(7230..7553)	99.7699	93.5516	112.413	119.413	87.6059	99.9201	98.1691	105.887
RMD6	V	13720..14415	17.2165	17.973	17.5736	16.902	30.8621	26.8222	31.6947	31.963
DLD3	V	16355..17845	196.058	222.168	270.164	280.88	388.46	352.321	440.413	483.742
DSF1	V	19589..21097	2.95473	3.34777	2.70184	3.63803	1.01676	2.03578	1.86983	2.8419
HXT13	V	complement(21537..23231)	0.328811	0.141924	0.160357	0.616916	0.150864	0.557657	0.605324	1.10689
YEL068C	V	complement(25646..25978)	17.5736	31.0635	35.9141	25.1213	25.3411	26.966	26.9601	26.5612
YEL067C	V	complement(26189..26776)	6.16102	3.68206	11.0941	6.66883	7.3931	10.449	8.28847	5.92576
HPA3	V	26667..27206	117.66	97.1154	131.876	116.67	104.18	98.0238	114.953	110.685
SIT1	V	27657..29543	38.5439	71.3907	71.4442	45.9941	25.07	54.2242	33.8474	33.6631
AVT2	V	complement(29797..31239)	18.3461	19.6717	19.9663	15.3989	23.569	24.7279	19.909	17.6456
CAN1	V	complement(31694..33466)	174.462	176.656	197.147	165.285	169.899	169	150.171	114.739
NPR2	V	34407..36254	9.50004	11.8458	16.0318	17.5411	20.8944	20.2038	20.2651	20.7402
CIN8	V	complement(36535..39537)	9.55803	9.45262	8.23651	10.8815	9.19652	9.75761	10.8479	12.2277
PRB1	V	complement(40046..41953)	605.971	617.667	825.813	625.595	796.762	1165.68	744.245	784.414
SOM1	V	complement(42400..42624)	24.7705	22.4524	10.8722	26.7228	11.3651	15.7538	20.5205	13.1035
HHY1	V	42652..42960	9.01837	10.8992	5.27776	8.46014	8.27555	9.94173	6.64094	8.674
PCM1	V	43252..44925	422.996	409.557	375.396	346.84	328.732	398.927	226.933	268.667
YEL057C	V	complement(45020..45721)	7.93925	7.53895	5.03342	5.21347	4.00692	5.72254	2.19236	3.43624
HAT2	V	47168..48373	26.5728	31.5163	28.8483	39.2344	44.7394	40.7562	45.3033	60.895
POL5	V	complement(48471..51539)	47.6704	42.8762	43.6623	50.4267	33.3287	32.0312	32.7633	39.8241
snR80	V	complement(52150..52320)	0	0	0	0	0	0	0	0
RPL12A	V	complement(52721..53218)	1242.25	1192.66	1130.88	1318.64	904.243	799.554	1118.22	1000.53
YEL053W-A	V	52908..53255	766.336	669.147	939.601	934.495	651.043	576.508	886.716	964.28
MAK10	V	complement(53901..56102)	21.6404	18.1349	30.3651	26.1181	26.9418	31.5506	21.8997	22.2747
AFG1	V	56571..58100	89.2465	91.822	80.8308	76.3751	75.2101	83.7115	74.9401	65.868
VMA8	V	58378..59148	170.237	163.182	192.837	187.841	184.075	209.949	188.97	240.216
YEL050W-A	V	59549..59740	27.5765	21.2997	12.7408	28.5926	14.6503	13.5384	14.6957	18.1476
RML2	V	complement(59670..60851)	40.7864	41.9252	47.8303	56.8397	66.4165	63.3752	70.7454	68.9341
snR67	V	61352..61433	0	0	0	0	0	0	0	0
snR53	V	61699..61789	0	0	0	0	0	0	0	0
tG(GCC)E	V	complement(61890..61960)	0	0	0	0	0	0	0	0
PAU2	V	63728..64090	21.495	10.6032	13.4779	9.36209	6.34003	11.0667	8.47955	8.12202
TCA17	V	complement(64709..65167)	16.3922	18.8675	24.2789	22.212	11.1422	13.3856	8.94139	16.9341
FRD1	V	complement(65385..66797)	142.982	131.262	148.31	118.406	134.463	146.501	84.4129	106.414
GLY1	V	complement(67629..68792)	159.923	169.674	259.195	227.73	191.346	200.171	199.431	189.277
YEL045C	V	complement(68840..69265)	6.5415	3.38819	0.638039	1.84097	3.00134	5.54712	3.01064	1.25834
IES6	V	69757..70257	97.8953	78.7466	101.452	99.1407	84.7277	86.7875	76.7983	88.8073
YEL043W	V	70478..73348	24.5569	19.6907	27.2657	30.6855	32.4208	29.2195	29.2154	32.0213
GDA1	V	73771..75327	163.048	162.692	171.776	153.459	152.575	151.923	150.741	140.641
YEF1	V	75944..77431	9.73839	8.56837	11.1425	11.0681	19.9347	25.4094	17.9279	19.9939
UTR2	V	78053..79456	199.871	207.493	190.496	293.63	203.26	152.321	273.132	285.208
CYC7	V	complement(79636..79977)	5.70373	1.40679	6.358	9.17257	20.9357	25.5654	31.5008	20.3763
UTR4	V	80462..81145	108.778	84.4074	101.331	85.6107	78.135	83.9513	103.503	86.9911
RAD23	V	complement(81407..82603)	83.577	54.6639	111.265	136.278	99.1241	107.592	101.574	126.288
ANP1	V	complement(83050..84552)	58.0326	44.1749	67.8155	74.9642	63.1205	64.1473	61.7799	73.6494
UTR5	V	complement(85045..85545)	2.78112	0.960324	2.71262	2.08717	3.57286	1.88669	4.09591	0
YEL034C-A	V	complement(85613..86215)	5977.26	6446.88	5723.68	5964.93	5950.56	5400.97	6830.38	5751.24
HYP2	V	85676..86149	0	0	0	0	0	0	0	0
MTC7	V	86179..86598	287.957	332.203	174.084	265.153	179	169.354	236.963	159.54
tS(AGA)E	V	86604..86685	0	0	0	0	0	0	0	0
MCM3	V	86937..89852	28.1917	21.9442	35.6068	37.2942	26.3081	27.4719	33.0749	37.5936
YEL032C-A	V	complement(87040..87201)	0	0	0	0	0	0	0	0
SPF1	V	90258..93905	312.737	336.113	158.553	143.178	340.322	349.473	135.074	134.895
YEL030C-A	V	complement(94583..94897)	0	0	0	0	0	0	0.814306	0.850878
ECM10	V	94644..96578	7.92079	5.59445	8.70899	8.10599	6.21115	8.42646	8.35137	8.17239
BUD16	V	complement(96858..97796)	58.1671	61.9977	63.1027	65.4242	50.3804	47.5635	43.7071	56.5168
YEL028W	V	98668..99129	12.0635	6.24834	5.2949	6.79008	3.87446	8.1838	6.10729	4.06101
IMT4	V	100133..100204	0	0	0	0	0	0	0	0
VMA3	V	100769..101251	1404.3	1514.09	1220.59	1140.39	1032.92	1087.11	1024.96	994.973
SNU13	V	101943..102323	993.988	949.617	719.105	872.08	349.678	321.899	426.837	372.142
YEL025C	V	complement(102581..106147)	15.2341	12.544	23.0123	18.2487	27.4569	27.9567	27.7576	26.0738
RIP1	V	107260..107907	150.085	185.989	257.543	188.802	286.1	259.282	324.987	304.012
YEL023C	V	complement(108504..110552)	6.39209	5.98761	7.56119	7.27225	4.61759	7.84231	7.88672	7.5869
GEA2	V	111421..115800	13.4244	15.7079	19.4855	17.2488	24.4622	24.1163	20.2628	25.8848
URA3	V	116167..116970	109.18	403.329	114.266	4582.3	110.046	453.804	134.315	4133.41
YEL020C-B	V	complement(117183..117380)	92.8892	102.056	80.9923	85.8191	118.817	91.8973	120.48	113.708
TIM9	V	117211..117474	110.834	119.369	79.2764	98.0318	94.9243	96.6712	111.736	78.1745
RPR1	V	complement(117667..118035)	0	0	0	0	0	0	0	0
YEL020C	V	complement(118617..120299)	23.3465	20.5828	26.809	32.619	29.1724	30.3282	23.4712	29.6215
MMS21	V	complement(120498..121301)	2.77281	3.29126	5.07098	3.25147	6.99716	7.64178	3.19038	4.66713
YEL018C-A	V	complement(121455..121988)	4.69665	4.0544	1.018	3.42683	0	3.98271	6.72488	4.01538
EAF5	V	121471..122310	17.2509	19.1876	21.6797	21.4736	28.6157	30.945	19.8487	22.3356
PMP2	V	complement(122798..122929)	44.3335	27.3365	22.6504	11.8826	23.2468	14.3217	9.71615	8.12202
GTT3	V	123657..124670	59.3612	47.448	38.5995	36.0932	72.6289	65.9517	37.6917	44.1425
NPP2	V	complement(124737..126218)	21.0599	18.0177	19.2574	17.9923	17.7723	24.715	18.8658	17.5429
EDC3	V	126629..128284	44.5936	47.0663	54.3281	55.8829	49.7222	53.3689	64.5912	71.8622
YEL014C	V	complement(128303..128608)	0	1.5723	0.888251	0	0	0.772246	3.35302	2.62771
VAC8	V	128825..130561	57.9154	61.4906	92.0099	79.3134	103.64	106.25	101.303	109.402
tQ(UUG)E2	V	complement(131082..131153)	0	0	0	0	0	0	0	0
UBC8	V	131772..132551	34.7804	40.6427	40.1295	31.036	68.8911	91.7175	60.5152	62.8251
GLC3	V	133120..135234	11.4629	8.07557	16.9637	13.1018	32.1608	46.0324	35.5349	37.3843
tK(CUU)E1	V	complement(135425..135497)	0	0	0	0	0	0	0	0
YEL010W	V	136279..136629	0	2.74144	2.32312	1.48956	2.91412	2.69296	2.19236	0.763609
YEL009C-A	V	complement(136371..136778)	3.41505	1.17922	0	0.640731	0	0.579185	0	0
tR(UCU)E	V	138666..138737	0	0	0	0	0	0	0	0
GCN4	V	complement(138918..139763)	2408.53	2306.94	2146.49	2017.49	1822.34	1766.72	1934.41	1752.63
YEL008W	V	140512..140892	0.731411	1.26279	1.4268	1.37227	0.671166	2.48092	1.34649	1.40696
YEL008C-A	V	complement(140726..140818)	0	0	0	0	0	0	0	0
MIT1	V	141892..143892	36.4872	42.1974	37.762	42.8512	87.6662	81.4853	87.5531	78.7605
YEA6	V	144327..145334	73.5373	70.641	81.9728	68.2073	69.0023	72.4395	61.0729	68.6021
VAB2	V	complement(145907..146755)	12.801	14.734	13.7663	12.9324	13.855	23.1019	14.5021	19.8889
YEA4	V	146951..147979	12.4574	14.0269	16.6411	14.2268	10.6858	12.6306	15.9537	14.847
GIM4	V	148176..148599	84.5956	95.9381	54.1992	66.1326	49.4686	66.1098	85.5021	67.8044
WBP1	V	complement(148722..150014)	353.238	364.284	216.309	202.18	366.86	390.373	202.547	204.181
IRC22	V	complement(150301..150978)	202.63	212.531	198.441	225.946	200.649	197.968	218.295	203.985
MNN1	V	153520..155808	87.1674	83.9704	122.187	114.092	99.3142	103.236	126.74	106.555
NOP16	V	156803..157498	210.202	164.176	142.932	158.879	73.1138	81.1458	102.455	93.9634
PMI40	V	complement(157736..159118)	636.399	696.135	217.444	203.663	962.795	953.839	248.155	244.133
FMP52	V	159580..160275	297.486	276.507	333.508	294.471	255.347	247.851	193.485	214.883
YND1	V	160550..162442	41.2187	35.4551	45.229	44.3292	37.8236	42.5678	34.6886	41.3438
NUG1	V	162723..164285	216.266	171.456	183.812	204.385	57.9161	56.5444	82.0557	92.2574
YER006C-A	V	complement(164344..164661)	0	0	0	1.64414	0	0	0	0
PAC2	V	164527..166083	9.66478	7.57065	9.25218	7.55544	7.39059	8.95449	6.7545	7.74644
TMA20	V	complement(166237..166885)	151.073	129.092	160.295	209.23	166.73	173.985	199.192	211.574
snR14	V	complement(167427..167586)	0	0	0	0	0	0	0	0
SEC3	V	complement(167808..171818)	42.7971	41.1431	36.7285	34.1519	31.3029	33.8171	31.5916	31.5404
NTF2	V	172115..172492	552.912	531.398	454.446	426.015	458.662	492.62	438.368	441.039
YER010C	V	complement(172634..173338)	82.2169	72.6802	75.18	77.8693	66.7397	77.7636	78.5891	70.7134
TIR1	V	175248..176012	1.09281	0.628918	0.3553	1.70862	0.668534	0.926695	1.34121	3.15326
tE(UUC)E1	V	177099..177170	0	0	0	0	0	0	0	0
PRE1	V	177835..178431	193.247	229.279	226.732	253.098	320.821	347.534	305.487	354.226
PRP22	V	178841..182278	25.4513	22.2509	18.2626	18.021	25.5119	25.4316	19.2492	18.7104
HEM14	V	182600..184219	17.3737	17.2254	22.4826	28.401	31.4118	35.1544	33.2508	33.2552
BUD25	V	complement(183731..184700)	0	3.12417	0	0	0	0	0	0
FAA2	V	184541..186775	10.5981	6.45802	17.3906	11.4626	6.29275	8.14124	8.60759	10.6731
BIM1	V	188277..189311	35.271	27.6587	34.9276	34.8558	43.2367	44.9783	42.875	49.7209
AFG3	V	complement(189503..191788)	53.6368	49.6697	61.4711	67.4702	95.8649	90.4501	76.4133	76.4451
SPC25	V	complement(191959..192624)	89.9603	42.9831	59.5848	48.6725	48.7624	49.3194	30.0413	38.6345
ISC1	V	192797..194230	111.739	87.9038	107.85	94.9783	82.7416	75.6381	80.4936	76.0717
SBH2	V	complement(194273..194539)	274.493	291.016	215.815	214.422	231.771	222.147	222.882	182.7
GPA2	V	195168..196517	52.4308	40.9845	71.2732	64.8705	85.9958	98.5489	103.933	114.358
RPN3	V	196948..198519	90.2302	101.305	142.819	156.319	152.42	171.368	176.552	199.997
SRB4	V	198812..200875	17.5517	18.0654	20.9384	19.1251	19.0795	27.5921	23.1154	28.9583
PRO3	V	201076..201936	573.518	520.238	539.506	575.667	458.86	475.634	436.15	441.108
YER023C-A	V	complement(201522..201734)	0	0	0	0	0	0	0	0
YAT2	V	202192..204963	21.4128	17.0094	20.101	23.1051	29.7042	28.9843	27.9455	30.1675
GCD11	V	205251..206834	215.686	195.152	277.467	269.01	180.001	173.501	190.275	218.618
tH(GUG)E1	V	207357..207428	0	0	0	0	0	0	0	0
CHO1	V	complement(207644..208474)	901.059	1054.01	858.589	885.865	785.606	875.56	663.644	664.1
GAL83	V	complement(208979..210232)	39.1113	43.1629	35.547	38.5665	94.6184	97.425	54.8195	60.7014
MIG3	V	complement(210692..211876)	12.4636	7.9172	10.7804	6.83879	15.5371	19.5427	13.637	16.7375
SMB1	V	complement(212587..213177)	70.7278	71.2321	55.1888	41.5792	44.5661	42.7832	54.6866	50.7936
CHZ1	V	213437..213898	163.461	160.895	120.606	119.392	149.997	144.751	158.79	160.12
YPT31	V	complement(214076..214747)	108.647	98.4439	124.982	143.936	156.016	161.758	165.279	185.066
FIR1	V	215063..217693	10.0621	8.04613	13.8433	10.9297	11.08	12.8438	14.5266	12.4285
ZRG8	V	complement(218057..221287)	7.76233	8.71113	12.3662	8.73821	13.9294	16.1634	13.0198	12.775
YER034W	V	221846..222403	54.4351	43.1113	50.1718	56.219	30.2458	28.7973	34.4766	39.8678
EDC2	V	222639..223076	77.6198	68.1041	72.6054	95.4953	106.256	128.404	141.137	113.82
ARB1	V	complement(223367..225199)	295.847	261.034	345.057	370.093	178.01	164.113	210.886	213.924
PHM8	V	225889..226854	97.5049	107.082	140.123	104.188	70.4141	116.931	86.5642	87.1226
KRE29	V	complement(226858..228252)	11.3864	11.2089	13.2493	11.0564	8.43216	11.1801	8.45827	10.9516
YER038W-A	V	228451..228831	0	5.68255	0	1.37227	0	0	0	2.11045
HVG1	V	complement(228456..229205)	18.5778	21.1694	17.3955	19.5192	28.64	27.7267	21.5465	23.229
YER039C-A	V	complement(229263..229481)	1.27246	2.19691	9.92894	2.38738	3.50294	2.15806	3.51378	7.3432
GLN3	V	229795..231987	17.0276	13.6022	17.7237	20.0266	29.2678	30.0637	27.0191	30.677
YEN1	V	232461..234740	8.0667	6.01403	8.46409	9.97517	8.2995	10.0534	9.67524	14.812
MXR1	V	234937..235491	75.3156	68.0506	87.6631	103.625	93.9923	106.871	148.82	155.987
SAH1	V	complement(235770..237119)	1724.85	1817.04	2201.22	2129.11	1766.32	1800.84	1588.44	1639.53
ERG28	V	complement(237570..238016)	129.047	165.756	113.1	122.229	136.724	137.978	138.869	143.307
MEI4	V	complement(238460..239774)	2.49824	1.17634	2.43672	2.13055	1.45884	2.88884	1.67241	1.74753
ACA1	V	complement(240032..241501)	45.6863	44.0211	46.4102	39.4795	30.2682	34.2405	35.9458	41.5715
SPO73	V	243180..243611	21.2871	28.3996	11.3252	19.3643	23.6773	29.5384	25.5319	24.8173
YER046W-A	V	243700..244029	15.2001	13.8505	11.5311	10.2983	10.8485	13.6056	14.7685	8.93422
SAP1	V	complement(243810..246503)	12.8266	11.4298	18.5642	19.3104	18.984	19.1221	23.3274	26.9619
CAJ1	V	complement(246982..248157)	91.9414	96.5518	97.5354	93.8082	110.462	115.742	117.347	142.674
tQ(UUG)E1	V	250286..250357	0	0	0	0	0	0	0	0
ISD11	V	250718..251002	102.667	100.445	99.1849	100.898	121.128	134.322	115.203	118.496
TPA1	V	251728..253662	120.396	111.392	121.645	136.586	100.7	98.9194	86.6951	97.6531
RSM18	V	complement(253971..254387)	56.1345	61.7267	53.4484	65.1978	80.9456	89.5361	78.1206	88.6995
JHD1	V	254656..256134	15.4501	11.2229	9.1888	20.6801	14.8691	18.2144	19.9447	21.7466
HOM3	V	complement(256375..257958)	141.797	141.239	192.528	161.736	310.764	283.748	273.024	297.469
PIC2	V	complement(258737..259639)	180.841	199.802	190.233	176.884	224.564	270.589	240.599	174.232
YER053C-A	V	complement(260933..261046)	2.44445	0	0	0	0	0	2.25005	0
GIP2	V	complement(262052..263698)	1.86117	0.730301	2.97054	2.38086	6.05517	7.74778	9.03301	6.83493
HIS1	V	complement(264892..265785)	562.323	521.216	575.533	609.976	811.765	766.016	686.886	742.32
FCY2	V	complement(266512..268113)	499.236	466.707	492.54	487.752	288.597	295.9	362.023	300.15
RPL34A	V	complement(269423..270185)	861.129	828.161	822.84	928.535	926.441	764.448	1072.28	1094.08
HMF1	V	complement(270737..271126)	481.595	486.674	432.1	373.359	203.916	244.79	226.909	227.479
PET117	V	271768..272091	12.0412	8.90967	11.7446	17.7506	29.202	32.8205	23.7506	34.7442
PCL6	V	272624..273886	15.4448	15.2374	16.1404	18.6284	31.3822	29.936	29.4485	28.4367
FCY21	V	274567..276153	77.9638	67.4541	35.4528	23.8851	40.4438	43.7772	26.0224	28.88
FCY22	V	276572..278164	11.5456	9.51372	10.7493	10.3386	12.3603	12.0156	15.458	11.4412
CEM1	V	complement(278298..279626)	31.662	23.3502	31.9048	40.5208	37.7126	41.2515	47.0937	61.3093
GPP2	V	complement(279930..280682)	177.267	143.762	284.077	238.852	270.996	333.278	250.375	271.942
THO1	V	281710..282366	59.8054	67.3718	69.0889	73.6109	103.92	109.342	96.0434	91.382
VHR2	V	complement(282705..284222)	40.5702	35.6563	38.4967	38.7478	42.4506	45.3	50.8619	32.3115
ICL1	V	complement(285241..286914)	17.8121	17.3882	23.7058	20.926	21.6914	19.7629	24.9764	22.4156
SUP19	V	complement(288443..288524)	0	0	0	0	0	0	0	0
RRT13	V	290242..290799	9.48869	10.3467	11.2034	6.09039	5.9575	11.8577	8.2744	8.16569
YER066C-A	V	complement(291703..292203)	5.56223	0.960324	4.34019	1.56538	7.65612	4.24504	6.65585	2.67492
RGI1	V	292066..292551	3.44034	3.95985	7.82977	9.14426	14.2064	21.3941	22.1672	18.7508
YER067C-A	V	complement(292240..292563)	1.72017	2.22742	0	0	0.789242	2.91737	4.75012	0
MOT2	V	293050..294813	51.0259	51.9579	43.2977	52.0169	61.3193	69.7937	50.4579	61.5367
YER068C-A	V	complement(295301..295732)	21.2871	10.5802	23.2796	9.07702	68.0721	45.9487	49.2825	53.9776
ARG5,6	V	295410..298001	99.1249	98.0992	111.784	77.3564	222.468	223.453	185.551	191.3
RNR1	V	298950..301616	108.144	94.0777	135.953	110.37	95.2098	88.427	118.395	95.0706
TDA2	V	complement(301947..302327)	43.8847	44.1976	33.5297	35.6791	63.0896	63.8836	39.7214	45.7263
VTC1	V	302806..303195	744.543	716.749	657.21	455.136	423.568	392.634	327.539	272.15
ALD5	V	304030..305592	225.181	152.986	386.752	264.429	245.407	227.085	280.631	229.443
RPS24A	V	306323..307196	2032.64	1978.14	1852	2277.16	2241.26	2074.64	2555	2696.69
YOS1	V	307653..308123	174.977	212.589	159.08	172.252	160.565	165.782	166.033	140.247
PTP3	V	complement(308413..311199)	20.0977	16.3999	22.9186	23.0746	14.9557	16.9578	18.3153	19.4264
tA(UGC)E	V	complement(312023..312095)	0	0	0	0	0	0	0	0
YER076C	V	complement(312590..313498)	14.4086	14.5554	15.8478	15.8174	13.5031	13.5181	14.6736	15.3327
YER076W-A	V	313390..313737	1.60154	7.60394	5.46734	6.00961	3.67406	5.43235	2.21126	3.08077
YER077C	V	complement(314534..316600)	37.0748	37.7077	36.0302	39.4594	33.8973	36.012	27.0529	35.5294
ICP55	V	complement(316807..318342)	55.5158	55.5984	40.523	47.9948	48.7789	51.8461	40.7471	40.3087
YER078W-A	V	318646..318810	0	1.45795	0	0	0	0	0	0
YER079W	V	318920..319552	21.5714	36.1032	23.1871	24.366	32.7218	34.3448	42.9537	38.1081
YER079C-A	V	complement(319902..320240)	9.04232	4.96734	14.4321	6.94031	12.8234	15.3356	15.8898	22.1379
AIM9	V	319963..321846	36.9782	39.1997	50.6388	61.6081	57.5493	68.484	68.6195	80.3796
SRG1	V	322212..322762	0	0	0	0	0	0	0	0
SER3	V	322686..324095	166.41	128.129	274.889	293.864	129.127	137.762	209.935	233.62
UTP7	V	complement(324272..325936)	70.7967	59.8152	73.7872	82.1152	33.7881	32.5011	35.1252	43.3028
GET2	V	complement(326174..327031)	183.83	165.982	168.848	164.529	151.104	147.072	125.562	117.457
YER084W	V	327065..327451	3.60036	1.24321	1.40468	0.675499	0	1.83184	1.98842	2.7703
YER084W-A	V	327598..328110	2.17285	0.46893	0	1.52876	0.996937	0.460638	1.00002	0
YER085C	V	complement(327619..328140)	0	0	0	0	0	0	0	0
ILV1	V	328477..330207	270.296	261.824	352.985	286.79	258.964	243.133	252.95	270.349
AIM10	V	330576..332306	6.60045	5.14198	11.9337	10.1184	13.4431	13.6515	12.0029	17.0323
YER087C-A	V	complement(331817..332368)	12.116	12.6382	5.4164	11.366	11.5813	15.4113	9.2937	10.6822
SBH1	V	complement(332582..332830)	236.14	235.731	111.342	92.3888	259.822	254.339	105.075	90.4186
DOT6	V	complement(333176..335188)	131.789	134.203	172.832	132.592	138.464	148.147	116.594	101.725
YER088C-A	V	complement(335696..336019)	34.4034	25.9865	20.9726	37.1149	21.3095	21.151	22.9589	17.3721
YER088W-B	V	335927..336073	1.8957	3.27294	0	1.77836	0	1.60753	1.74494	5.46993
PTC2	V	complement(335946..337340)	164.803	122.264	176.527	190.208	146.096	133.992	158.317	156.589
TRP2	V	337949..339472	166.579	153.587	187.802	196.235	241.62	222.197	230.586	255.364
YER090C-A	V	complement(338322..338411)	0	0	0	0	0	0	0	0
MET6	V	complement(339864..342167)	2056.02	2114.52	2892.17	2638.58	2551.15	2135.69	2881.58	2958.3
YER091C-A	V	complement(342390..342611)	0	0	0	0	0	0	0	0
IES5	V	342855..343232	73.7216	75.7322	46.7389	65.7004	87.9441	88.1464	102.467	112.032
TSC11	V	complement(343320..347612)	8.89296	6.83635	9.24377	9.80395	8.75612	11.8346	10.8147	11.9872
AIM11	V	complement(347912..348400)	26.2513	19.1752	21.0091	18.3119	24.7067	38.243	22.9245	33.0178
PUP3	V	complement(348729..349346)	325.563	271.702	381.758	398.472	333.091	362.491	387.665	408.979
RAD51	V	349980..351182	100.302	68.189	112.518	96.7008	68.0205	71.3047	101.494	91.3474
SHC1	V	351698..353236	4.3457	4.22037	9.18378	8.66298	3.15697	4.29929	4.16677	6.44379
tE(UUC)E2	V	354934..355005	0	0	0	0	0	0	0	0
YER097W	V	355140..355469	0	1.45795	0	0.792177	0.774892	0	0.777292	1.6244
UBP9	V	355466..357730	5.78251	7.11594	7.32013	5.65541	11.1769	13.5629	10.4188	13.8451
PRS2	V	complement(358105..359061)	91.4333	86.4713	105.086	94.5149	64.9306	68.3983	80.1415	74.2185
UBC6	V	359562..360314	68.4642	69.0056	79.0508	89.2224	86.5965	82.535	85.1614	88.9863
AST2	V	complement(360502..361794)	15.733	16.7444	27.9583	23.0485	20.9634	19.0069	21.6235	21.7655
RPS8B	V	363100..363702	1429.39	1344.43	1289.61	1618.37	1368.48	1151.75	1630.92	1653.5
SSA4	V	364589..366517	47.817	45.643	108.778	89.7143	42.1551	53.5336	106.379	111.574
RTT105	V	366802..367428	14.2223	11.5101	17.34	15.4266	19.9841	20.3518	13.0912	13.2517
NUP157	V	complement(367838..372013)	29.495	26.2106	41.721	42.5681	41.2107	42.2705	46.6822	48.0728
MAM1	V	372326..373234	1.22626	0.793931	1.79409	1.43794	0.562628	1.55978	1.12874	2.35887
GLE2	V	complement(373448..374545)	72.3318	70.9853	66.8372	79.5207	68.9358	70.1605	82.2315	72.7431
YER107W-A	V	374394..374714	14.7581	14.9882	22.8621	27.6892	26.2884	33.8634	30.3652	39.2438
FLO8	V	complement(375215..377614)	11.9595	11.6271	18.1203	17.319	16.9411	21.2677	19.3448	17.5334
KAP123	V	complement(378762..382103)	124.075	109.915	150.786	123.591	62.4366	54.5161	74.2962	69.132
SWI4	V	complement(382595..385876)	8.91533	5.49728	7.28788	7.88556	14.1025	14.5442	16.6471	18.5381
LSM4	V	387232..387795	54.8442	63.979	50.6019	58.8655	70.7295	68.7135	68.2197	67.4819
TMN3	V	complement(387932..390052)	22.3355	24.385	29.4743	27.7318	28.8146	28.0761	32.8947	32.8557
BOI2	V	complement(390590..393712)	16.9538	13.7882	26.7192	26.2004	19.1602	23.381	23.1619	27.206
SPR6	V	complement(394292..394867)	38.7039	30.4878	27.8411	47.6544	25.749	25.4359	26.2741	29.7807
SLX8	V	complement(395348..396172)	13.8489	7.87291	15.8141	18.0616	17.3576	20.0503	17.7222	25.9905
RPL23B	V	396769..397653	1948.65	1811.76	1876.37	2140.6	1925.27	1688.4	2180.92	2194.06
SHO1	V	complement(397952..399055)	62.8517	49.2453	54.9026	53.2782	64.8551	64.642	44.1451	56.5672
AVT6	V	complement(399496..400842)	63.7191	70.3646	65.782	59.969	75.3665	90.8739	79.7892	68.6483
YER119C-A	V	complement(400867..401238)	3.74553	3.88002	4.38395	6.32464	8.93626	3.17617	7.58486	5.04351
SCS2	V	401135..401869	305.966	286.382	315.072	334.686	325.297	336.939	331.539	326.008
YER121W	V	402375..402719	2.4232	2.78911	6.30272	7.57734	2.9648	3.42474	1.48699	4.66133
GLO3	V	complement(402871..404352)	103.231	101.451	75.379	82.5531	150.288	152.276	96.2331	119.726
YCK3	V	404813..406387	9.20046	9.62245	18.8106	22.0753	23.7043	26.2564	26.3835	27.5685
DSE1	V	complement(407342..409063)	86.7398	82.1428	98.9672	92.4528	101.721	93.5898	115.145	87.0075
RSP5	V	410189..412618	77.0637	78.2071	93.5098	92.1957	113.019	111.346	108.408	101.585
NSA2	V	complement(413394..414179)	223.005	195.877	187.773	206.208	108.662	87.1872	93.6607	85.9322
LCP5	V	414481..415554	90.2946	88.2505	68.0777	85.679	41.9048	51.0459	37.4967	36.6852
VFA1	V	415859..416470	13.2048	23.1914	16.8768	16.659	20.8917	22.3951	18.4416	19.7078
SAK1	V	417281..420709	21.3735	16.9775	26.8713	23.7098	25.8026	27.9792	25.2841	26.8105
COM2	V	complement(421115..422446)	44.3525	48.2206	72.2364	61.2331	50.6821	59.2542	59.6974	78.4763
RPS26B	V	423952..424311	1150.28	1104.58	865.245	1114.66	1108.1	954.419	1134.33	1102.63
snR4	V	424698..424883	0	0	0	0	0	0	0	0
PMD1	V	complement(425188..430449)	11.5979	11.0634	14.1016	16.0964	11.7117	10.5085	12.0892	12.6831
snR52	V	complement(431129..431220)	0	0	0	0	0	0	0	0
GLC7	V	432495..433958	187.559	183.943	189.887	182.352	251.63	283.619	247.765	255.753
tH(GUG)E2	V	complement(434541..434612)	0	0	0	0	0	0	0	0
tK(CUU)E2	V	complement(435752..435824)	0	0	0	0	0	0	0	0
YER133W-A	V	437191..437532	46.4446	45.0173	49.2745	50.4491	53.8346	56.6585	56.2514	40.7526
YER134C	V	complement(437267..437803)	33.2118	25.0865	47.0723	52.0889	51.4286	62.9273	49.1995	62.8889
YER135C	V	complement(437952..438344)	0	1.22423	0	0	0	2.40516	0.652688	0.682002
tV(AAC)E1	V	438700..438773	0	0	0	0	0	0	0	0
GDI1	V	439616..440971	102.959	98.2824	149.733	151.337	242.702	255.303	180.841	199.439
YER137C	V	complement(441373..441819)	22.443	23.6794	22.4984	20.469	9.15309	6.34382	7.45991	9.5938
YER137W-A	V	441575..441880	7.28543	3.14459	6.21775	5.12585	3.34267	4.63348	4.19128	0.875904
SCR1	V	441987..442508	0	0	0	0	0	0	0	0
tI(AAU)E1	V	complement(443202..443275)	0	0	0	0	0	0	0	0
YER138C	V	complement(443756..449024)	0	0	0	0	0	0	0	0
YER137C-A	V	complement(447702..449024)	0	0	0	0	0	0	0	0
YER138W-A	V	449474..449578	0	0	0	0	0	0	2.44292	0
RTR1	V	complement(450563..451243)	11.4577	11.3039	10.3773	14.5872	15.3954	18.738	13.9365	13.7752
EMP65	V	451565..453235	17.3438	22.4581	21.3084	24.4053	16.6804	19.6569	19.3416	17.6439
COX15	V	453459..454919	91.3633	103.897	106.229	102.527	179.228	166.758	173.989	149.515
MAG1	V	complement(455146..456036)	21.5803	24.5691	28.6752	32.2739	15.7848	23.8694	30.8038	36.6995
DDI1	V	456319..457605	42.0059	41.4954	58.9227	65.6085	55.832	57.103	72.1486	76.0138
UBP5	V	complement(457806..460223)	35.1504	35.7161	49.2351	46.5969	47.0608	51.8938	61.1032	60.3005
FTR1	V	complement(460526..461740)	298.622	306.493	309.164	282.719	135.96	222.693	112.314	135.227
YER145C-A	V	complement(462386..462823)	27.994	43.9381	29.1663	31.036	40.2838	52.3329	38.066	53.8501
LSM5	V	462585..462866	76.0901	53.7424	34.6985	56.5479	63.4752	65.3616	76.4061	54.1756
SCC4	V	complement(462968..464842)	21.4017	13.2148	24.6436	25.9327	18.6842	20.9211	17.1004	16.7249
YER147C-A	V	complement(465203..465613)	45.4276	37.4596	58.1966	52.1564	51.6406	66.695	54.2969	76.2996
SPT15	V	465303..466025	121.797	117.12	107.143	117.15	131.571	125.181	134.462	125.672
YER148W-A	V	466185..466763	25.5084	12.0488	5.16382	9.48149	5.74143	8.1626	6.20222	1.38874
PEA2	V	complement(466208..467470)	15.2241	14.8565	20.2293	21.5261	14.9825	18.1487	17.2629	24.4046
SPI1	V	468370..468816	90.3956	96.3321	136.206	101.175	45.1934	58.6803	49.924	44.3713
tV(AAC)E2	V	469457..469530	0	0	0	0	0	0	0	0
[truncated: 5,129 more rows]
